# Supplementary material for: Chromosome-Level Genome Assembly and Annotation of the Highly Heterozygous Phallus echinovolvatus Provide New Insights into Its Genetics
Source: J Fungi (Basel). 2025 Jan 15;11(1):62. doi: 10.3390/jof11010062 (PMC11766896; doi:10.3390/jof11010062)
Supplement: Supplementary file 1 [file jof-11-00062-s001.zip › Supplementary.xlsx]

## Sheet: Table S1
Table S1. Macrofungi used in the study.
Species	Type of nutrition	Strain	BioProject
Dictyophora echinovolvata	Saprophytic	AMY2	This study
Dictyophora indusiata	Saprophytic	ZS	PRJNA877048
Dictyophora rubrovolvata	Saprophytic	Di001	PRJNA908074
Sphaerobolus stellatus	Saprophytic	SS14	PRJNA207858
Gautieria morchelliformis	Saprophytic	GMNE.BST	PRJNA256705
Hysterangium stoloniferum	Saprophytic	HS.BST	PRJNA234406
Clathrus columnatus	Saprophytic	MO-923	PRJDB12304
Auricularia subglabra	Saprophytic	TFB-10046 SS5	PRJNA60553
Schizophyllum commune	Saprophytic	H4-8	PRJNA32757
Lentinula edodes	Saprophytic	Le(Bin) 0899 ss11	PRJNA444093
Pleurotus eryngii	Saprophytic	ATCC 90797	PRJNA333100
Coprinopsis cinerea	Saprophytic	okayama7#130	PRJNA1447
Pleurotus ostreatus	Saprophytic	PC15	PRJNA81933
Agaricus bisporus	Saprophytic	H119_p4	PRJNA635555
Volvariella volvacea	Saprophytic	WC 439	PRJNA236756
Sparassis crispa	Symbiotic	Scrmy26	PRJDB5582
Scleroderma citrinum	Symbiotic	Foug A	PRJNA207859
Tricholoma matsutake	Symbiotic	945	PRJNA200596
Laccaria bicolor	Symbiotic	S238N-H82	PRJNA19043
Suillus luteus	Symbiotic	UH-Slu-Lm8-n1	PRJNA242126
Lactarius deliciosus	Symbiotic	48	PRJNA500114
Tuber melanosporum	Symbiotic	Mel28	PRJEA38847
Morchella importuna	Symbiotic	M04M26	PRJNA478366

## Sheet: Table S2
Table S2. Statistics for the sequencing data of P. echinovolvatus genome.
Library type	Insert Size(bp)	Raw Data(Gb)	Clean Data(Gb)	N50 Length (bp）	clean data GC(%)	Sequencing Coverage （X）
Illumina	450	7.04	7.04	—	44.16	185.29
Pacbio HiFi	—	24.36	—	8853	—	644.44
Hi-C	450	7.03	6.91	—	44.99	182.8
Note: Sequencing coverage and calculation of genome size reference genome survey (37.8Mb)

## Sheet: Table S3
Table S3. Characteristics of the gene prediction of P. echinovolvatus.
Contents	Monnop	Hap2	Hap1
Gene number	10251	9328	9316
Gene total length(bp)	16214841	14780476	14830714
Gene average length(bp)	1582	1585	1592
Gene length/Genome(%)	37.09	38.47	39.38
Exon total number	77032	70360	70278
Exon average length(bp)	210.49	210.07	211.03
average Exon number per gene	7.51	7.54	7.54
Intron total length (bp)	5632238	5083573	5094301
Intron total number	66781	61032	60962
Intron average length(bp)	84.34	83.29	83.57
average Intron number per gene	6.51	6.54	6.54

## Sheet: Table S4
Table S4. Statistics of P. echinovolvatus repetitive sequence prediction results.
	Type	Number	Total Length(bp)	In Genome(%)
Monop	LTR	4060	2345254	5.364
	DNA	1719	302290	0.6914
	LINE	1408	333577	0.7629
	SINE	7	456	0.001
	RC	162	32318	0.0739
	scRNA	0	0	0
	Unknown	12227	4396647	10.0559
	TRF	3580	191751	0.4386
	Minisatellite DNA	2663	130306	0.298
	Microsatellite DNA	408	17205	0.0394
	Total	26234	7749804	17.7251
Hap1	LTR	3178	1563814	4.1527
	DNA	1407	226657	0.6019
	LINE	1171	215332	0.5718
	SINE	7	456	0.0012
	RC	151	32080	0.0852
	scRNA	0	0	0
	Unknown	8750	3126287	8.3018
	TRF	2911	152592	0.4052
	Minisatellite DNA	2141	107041	0.2842
	Microsatellite DNA	365	16347	0.0434
	Total	20081	5440606	14.4474
Hap2	LTR	3452	1776263	4.6232
	DNA	1486	249822	0.6502
	LINE	1239	303218	0.7892
	SINE	13	816	0.0021
	RC	137	24479	0.0637
	scRNA	0	0	0
	Unknown	9779	8.9373	8.9373
	TRF	3091	170084	0.4427
	Minisatellite DNA	2307	111510	0.2902
	Microsatellite DNA	342	14341	0.0373
	Total	21846	2.65054e+06	15.8359

## Sheet: Table S5
Table S5. Statistical results of noncoding RNAs in the P. echinovolvatus.
	Type	Number（#）	Avg_Len	Total_Len	% in Genome
Hap1	tRNA	103	83	8628	0.0229
	5S	2	116	232
	18S	1	1849	1849	0.015
	28S	1	3569	3569
	sRNA	0	0	0	0
	snRNA	12	156	1879	0.005
	miRNA	0	0	0	0
Hap2	tRNA	94	83	7882	0.0205
	5S	3	116	348
	18S	1	1849	1849	0.015
	28S	1	3569	3569
	sRNA	0	0	0	0
	snRNA	14	161	2258	0.0059
	miRNA	0	0	0	0
Monop	tRNA	107	83	8956	0.0205
	5S	3	116	348
	18S	1	1849	1849	0.0132
	28S	1	3569	3569
	sRNA	0	0	0	0
	snRNA	14	156	2186	0.005
	miRNA	0	0	0	0

## Sheet: Table S6
Table S6. Statistics of P. echinovolvatus protein-coding gene annotation.
Database	Hap1		Hap2		Monop
	number	percent%	number	percent%	number	percent%
NR	8078	0.865995	8104	0.869901	8849	0.863233
GO	3138	0.336407	3203	0.343817	3402	0.33187
eggNOG	5195	0.556925	5243	0.562795	5657	0.551849
KEGG	3291	0.352809	3351	0.359704	3566	0.347869
Swiss	4834	0.518225	4861	0.52179	5270	0.514096
pfam	6008	0.644082	5972	0.641048	6523	0.636328
p450	336	0.0414508	352	0.0436	385	0.0435
TMHMM	1820	0.195111	1842	0.197724	1991	0.194225
Total	8106	0.868997	8080	0.867325	8851	0.863428

## Sheet: Table S7
Table S7. Statistics of P. echinovolvatus P450 annotation（Monop）.
querry_id	Subject_id_FCPD	Subject_id_Biocatnet	CYP_name	evalue	alignment length	% identity	query length,	subject length	q. start	q. end	s. start	s. end	% query coverage per subject
AMY2.Monop09038.1	fgenesh1_kg.14_&#35;_17_&#35;_Locus6976v1rpkm20.54 [Sphaerobolus stellatus]	sid|80409|pid|58871|hfid|1422|sfid|512|gb|KDQ57928.1|gi|646393471|taxonID|933084|JaapiaargillaceaMUCL33604	CYP512A-like	1.82e-179	466	52.361	903	501	438	902	35	500	95
AMY2.Monop00160.1	Hanno_09547 [Heterobasidion annosum 03012]	sid|93776|pid|70236|hfid|1422|sfid|512|gi|597939781|taxonID|578457|Serpulalacrymansvar.lacrymansS7.9	CYP512A-like	9.06e-172	497	50.704	1032	499	544	1030	4	497	97
AMY2.Monop00622.1	gm1.17899_g [Sphaerobolus stellatus]	sid|79701|pid|58298|hfid|1496|sfid|620|gi|628342323|taxonID|1182543|CladophialophorapsammophilaCBS110553	CYP620K	2.09e-63	203	47.783	279	535	76	276	314	513	92
AMY2.Monop01044.1	g14592.t1 [Armillaria mellea DSM 3731]	sid|70430|pid|50733|hfid|662|sfid|83|gi|636625389|taxonID|717944|TrametesversicolorFP-101664SS1	CYP83-like	1.57e-20	128	41.406	2371	517	250	377	365	484	14
AMY2.Monop09256.1	estExt_fgenesh1_kg.C_120114 [Pleurotus ostreatus PC9]	sid|106489|pid|81460|hfid|637|sfid|81|emb|CBI33757.3|gi|296087383|taxonID|29760|Vitisvinifera	CYP81E	7.14e-07	97	38.144	1030	1825	239	334	1540	1629	30
AMY2.Monop01285.1	fgenesh1_kg.5_&#35;_871_&#35;_Locus3754v1rpkm29.49 [Galerina marginata]	sid|55729|pid|39373|hfid|1509|sfid|620|gi|636618591|taxonID|717944|TrametesversicolorFP-101664SS1	CYP620-like	4.71e-10	84	38.095	421	515	321	404	420	499	86
AMY2.Monop09675.1	estExt_Genewise1Plus.C_120159 [Sistotremastrum suecicum]	sid|99192|pid|74874|hfid|381|sfid|51|gb|EEH02637.1|gi|225554338|taxonID|447093|AjellomycescapsulatusG186AR	CYP51-like	2.09e-18	163	37.423	2056	1260	1037	1197	261	422	8
AMY2.Monop07839.1	estExt_Genemark1.C_910050 [Sphaerobolus stellatus]	sid|71686|pid|51702|hfid|1536|sfid|620|gi|170090418|taxonID|486041|LaccariabicolorS238N-H82	CYP620-like	4.21e-65	316	37.342	368	502	6	320	8	320	86
AMY2.Monop01048.1	Clame_scaffold8-4.115 [Cladonia metacorallifera]	sid|103759|pid|79014|hfid|439|sfid|53|gi|46127417|gb|ESU15311.1|gi|558865228|taxonID|229533|FusariumgraminearumPH-1	CYP53A	4.82e-59	304	34.868	1055	1096	585	888	73	372	57
AMY2.Monop06543.1	estExt_fgenesh1_kg.C_120114 [Pleurotus ostreatus PC9]	sid|99192|pid|74874|hfid|381|sfid|51|gb|EEH02637.1|gi|225554338|taxonID|447093|AjellomycescapsulatusG186AR	CYP51-like	2.43e-06	101	34.653	1030	1260	243	340	383	476	26
AMY2.Monop03905.1	estExt_Genewise1Plus.C_350085 [Sphaerobolus stellatus]	sid|66656|pid|47777|hfid|1407|sfid|505|gb|EGY22529.1|gi|346979077|taxonID|498257|VerticilliumdahliaeVdLs.17	CYP505B	1.38e-57	434	32.258	1708	559	1277	1706	144	553	96
AMY2.Monop03736.1	Hetan1.Genemark.4913_g [Heterobasidion irregulare TC 32-1]	sid|82371|pid|60526|hfid|1495|sfid|620|gi|599366680|taxonID|650164|PhanerochaetecarnosaHHB-10118-sp	CYP620H	7.45e-83	430	31.86	773	442	1	406	1	427	53
AMY2.Monop01287.1	fgenesh1_kg.5_&#35;_871_&#35;_Locus3754v1rpkm29.49 [Galerina marginata]	sid|71598|pid|51621|hfid|1509|sfid|620|gi|599376114|taxonID|650164|PhanerochaetecarnosaHHB-10118-sp	CYP620-like	5.37e-35	303	30.363	314	509	25	268	20	317	78
AMY2.Monop01098.1	estExt_Genewise1.C_240185 [Sphaerobolus stellatus]	sid|96401|pid|72452|hfid|1501|sfid|620|gb|KDQ28504.1|gi|646307359|taxonID|1137138|PleurotusostreatusPC15	CYP620-like	6.56e-58	478	29.707	470	496	44	461	28	493	89
AMY2.Monop09559.1	estExt_Genewise1.C_240185 [Sphaerobolus stellatus]	sid|96401|pid|72452|hfid|1501|sfid|620|gb|KDQ28504.1|gi|646307359|taxonID|1137138|PleurotusostreatusPC15	CYP620-like	5.34e-58	478	29.707	457	496	31	448	28	493	91
AMY2.Monop05387.1	estExt_Genemark1.C_1890026 [Sphaerobolus stellatus]	sid|20887|pid|15769|hfid|254|sfid|7|gi|403288777|taxonID|39432|Saimiriboliviensisboliviensis	CYP7A	1.03e-47	506	29.447	986	504	22	496	10	497	93
AMY2.Monop06542.1	estExt_fgenesh1_kg.C_120114 [Pleurotus ostreatus PC9]	sid|106489|pid|81460|hfid|637|sfid|81|emb|CBI33757.3|gi|296087383|taxonID|29760|Vitisvinifera	CYP81E	1.04e-15	227	29.075	536	1825	310	522	1418	1628	40
AMY2.Monop09596.1	estExt_Genemark1.C_1890026 [Sphaerobolus stellatus]	sid|20887|pid|15769|hfid|254|sfid|7|gi|403288777|taxonID|39432|Saimiriboliviensisboliviensis	CYP7A	1.37e-47	503	28.827	977	504	22	492	10	495	93
AMY2.Monop08623.1	Clama_scaffold_5-4.0 [Cladonia macilenta]	sid|99191|pid|74873|hfid|381|sfid|51|gb|EER36755.1|gi|240273233|taxonID|544712|AjellomycescapsulatusH143	CYP51-like	5.67e-29	307	28.339	818	1213	524	801	204	495	34
AMY2.Monop08787.1	MGYG_03812 [Microsporum gypseum]	sid|68633|pid|49262|hfid|443|sfid|53|gb|EWY82992.1|gi|587660624|taxonID|909455|FusariumoxysporumFOSC3-a	CYP53-like	4.65e-13	364	27.198	744	1159	315	675	4	353	49
AMY2.Monop06545.1	estExt_fgenesh1_kg.C_120114 [Pleurotus ostreatus PC9]	sid|106489|pid|81460|hfid|637|sfid|81|emb|CBI33757.3|gi|296087383|taxonID|29760|Vitisvinifera	CYP81E	3.9e-06	197	26.904	1441	1825	303	479	1438	1629	46
AMY2.Monop09258.1	estExt_fgenesh1_kg.C_120114 [Pleurotus ostreatus PC9]	sid|106489|pid|81460|hfid|637|sfid|81|emb|CBI33757.3|gi|296087383|taxonID|29760|Vitisvinifera	CYP81E	7.47e-12	240	26.667	1196	1825	899	1124	1410	1629	40
AMY2.Monop01797.1	Endpu_scaffold7-12.77 [Endocarpon pusillum R61883]	sid|73575|pid|53194|hfid|1003|sfid|125|gi|655982583|taxonID|168697|Salinisporaarenicola	CYP125-like	2e-07	206	26.214	1116	942	348	540	313	507	17
AMY2.Monop06451.1	fgenesh1_pg.8_&#35;_209 [Pleurotus ostreatus PC9]	sid|99192|pid|74874|hfid|381|sfid|51|gb|EEH02637.1|gi|225554338|taxonID|447093|AjellomycescapsulatusG186AR	CYP51-like	9.18e-20	282	25.887	1081	1260	807	1059	273	539	23
AMY2.Monop09057.1	fgenesh1_pg.8_&#35;_209 [Pleurotus ostreatus PC9]	sid|99192|pid|74874|hfid|381|sfid|51|gb|EEH02637.1|gi|225554338|taxonID|447093|AjellomycescapsulatusG186AR	CYP51-like	1.19e-19	282	25.887	914	1260	640	892	273	539	28
AMY2.Monop07722.1	Endpu_scaffold7-12.77 [Endocarpon pusillum R61883]	sid|73568|pid|53191|hfid|1003|sfid|125|gi|494724365|taxonID|285679|Micromonosporalupini	CYP125-like	3.67e-11	510	25.098	4716	926	2532	3006	26	504	42
AMY2.Monop07641.1	Clame_scaffold8-4.115 [Cladonia metacorallifera]	sid|103759|pid|79014|hfid|439|sfid|53|gi|46127417|gb|ESU15311.1|gi|558865228|taxonID|229533|FusariumgraminearumPH-1	CYP53A	2.7e-23	472	24.364	1135	1096	538	991	66	503	78
AMY2.Monop06470.1	Endpu_scaffold7-12.77 [Endocarpon pusillum R61883]	sid|73573|pid|53194|hfid|1003|sfid|125|gi|648577252|taxonID|168697|Salinisporaarenicola	CYP125-like	3.32e-07	468	21.154	1454	942	448	895	121	505	31
AMY2.Monop09180.1	Endpu_scaffold7-12.77 [Endocarpon pusillum R61883]	sid|73573|pid|53194|hfid|1003|sfid|125|gi|648577252|taxonID|168697|Salinisporaarenicola	CYP125-like	3.31e-07	468	21.154	1431	942	426	873	121	505	31
AMY2.Monop02323.1	fgenesh1_kg.85_&#35;_50_&#35;_Locus882v1rpkm240.32 [Sphaerobolus stellatus]	sid|64059|pid|45633|hfid|486|sfid|61|emb|CCO26156.1|gi|471916580|taxonID|1108050|RhizoctoniasolaniAG-1IB	CYP61-like	0	508	64.961	515	519	8	515	15	518	99
AMY2.Monop07987.1	e_gw1.1.1816.1 [Sphaerobolus stellatus]	sid|56646|pid|40145|hfid|440|sfid|53|gi|597981813|taxonID|732165|DichomitussqualensLYAD-421SS1	CYP53A-like	0	526	60.837	549	540	35	547	16	538	93
AMY2.Monop09325.1	e_gw1.1.1816.1 [Sphaerobolus stellatus]	sid|56646|pid|40145|hfid|440|sfid|53|gi|597981813|taxonID|732165|DichomitussqualensLYAD-421SS1	CYP53A-like	0	516	60.659	505	540	1	503	25	538	99
AMY2.Monop07985.1	e_gw1.1.1816.1 [Sphaerobolus stellatus]	sid|56646|pid|40145|hfid|440|sfid|53|gi|597981813|taxonID|732165|DichomitussqualensLYAD-421SS1	CYP53A-like	0	519	60.501	535	540	28	533	22	538	95
AMY2.Monop02299.1	e_gw1.1.1816.1 [Sphaerobolus stellatus]	sid|56646|pid|40145|hfid|440|sfid|53|gi|597981813|taxonID|732165|DichomitussqualensLYAD-421SS1	CYP53A-like	0	510	60	2156	540	992	1479	38	538	23
AMY2.Monop01618.1	gm1.5101_g [Sphaerobolus stellatus]	sid|53695|pid|37908|hfid|380|sfid|51|gi|595769288|taxonID|694068|FomitiporiamediterraneaMF3/22	CYP51-like	0	549	59.927	544	553	2	539	3	550	99
AMY2.Monop09323.1	e_gw1.1.1816.1 [Sphaerobolus stellatus]	sid|56646|pid|40145|hfid|440|sfid|53|gi|597981813|taxonID|732165|DichomitussqualensLYAD-421SS1	CYP53A-like	0	543	59.484	549	540	18	547	1	538	97
AMY2.Monop03028.1	e_gw1.1.1816.1 [Sphaerobolus stellatus]	sid|56646|pid|40145|hfid|440|sfid|53|gi|597981813|taxonID|732165|DichomitussqualensLYAD-421SS1	CYP53A-like	0	532	58.271	528	540	6	526	9	538	99
AMY2.Monop05511.1	fgenesh1_kg.14_&#35;_17_&#35;_Locus6976v1rpkm20.54 [Sphaerobolus stellatus]	sid|80409|pid|58871|hfid|1422|sfid|512|gb|KDQ57928.1|gi|646393471|taxonID|933084|JaapiaargillaceaMUCL33604	CYP512A-like	0	466	53.648	520	501	55	518	35	500	89
AMY2.Monop09381.1	fgenesh1_kg.14_&#35;_17_&#35;_Locus6976v1rpkm20.54 [Sphaerobolus stellatus]	sid|80409|pid|58871|hfid|1422|sfid|512|gb|KDQ57928.1|gi|646393471|taxonID|933084|JaapiaargillaceaMUCL33604	CYP512A-like	0	466	53.648	520	501	55	518	35	500	89
AMY2.Monop05510.1	EGO19010.1 [Serpula lacrymans var. lacrymans S7.9]	sid|93776|pid|70236|hfid|1422|sfid|512|gi|597939781|taxonID|578457|Serpulalacrymansvar.lacrymansS7.9	CYP512A-like	2.57e-166	470	51.277	523	499	55	521	33	497	89
AMY2.Monop06433.1	fgenesh1_kg.14_&#35;_17_&#35;_Locus6976v1rpkm20.54 [Sphaerobolus stellatus]	sid|93776|pid|70236|hfid|1422|sfid|512|gi|597939781|taxonID|578457|Serpulalacrymansvar.lacrymansS7.9	CYP512A-like	6.73e-180	485	51.134	527	499	44	527	28	499	92
AMY2.Monop09509.1	estExt_Genewise1Plus.C_2280042 [Sphaerobolus stellatus]	sid|94019|pid|70448|hfid|1522|sfid|620|gb|ETW77258.1|gi|575061639|taxonID|747525|HeterobasidionirregulareTC32-1	CYP620-like	2.25e-34	124	50	179	514	59	175	368	490	65
AMY2.Monop01256.1	estExt_Genemark1.C_1570015 [Sphaerobolus stellatus]	sid|66836|pid|47927|hfid|429|sfid|52|gi|630353169|taxonID|670483|GloeophyllumtrabeumATCC11539	CYP52-like	0	561	49.733	587	600	39	586	39	595	93
AMY2.Monop06432.1	fgenesh1_kg.14_&#35;_17_&#35;_Locus6976v1rpkm20.54 [Sphaerobolus stellatus]	sid|80409|pid|58871|hfid|1422|sfid|512|gb|KDQ57928.1|gi|646393471|taxonID|933084|JaapiaargillaceaMUCL33604	CYP512A-like	6.2e-137	369	49.593	395	501	26	394	132	500	93
AMY2.Monop06647.1	fgenesh1_kg.73_&#35;_33_&#35;_Locus2394v1rpkm88.95 [Sphaerobolus stellatus]	sid|106418|pid|81398|hfid|764|sfid|102|gb|KDQ16558.1|gi|646295394|taxonID|930990|BotryobasidiumbotryosumFD-172SS1	CYP102-like	0	1081	49.214	1068	1062	4	1068	7	1062	99
AMY2.Monop04626.1	e_gw1.30.90.1 [Sphaerobolus stellatus]	sid|49121|pid|34591|hfid|1547|sfid|620|gb|KDR73159.1|gi|648159431|taxonID|685588|GalerinamarginataCBS339.88	CYP620-like	7.23e-163	475	49.053	475	511	30	466	34	506	92
AMY2.Monop05508.1	EGO19010.1 [Serpula lacrymans var. lacrymans S7.9]	sid|93776|pid|70236|hfid|1422|sfid|512|gi|597939781|taxonID|578457|Serpulalacrymansvar.lacrymansS7.9	CYP512A-like	1.32e-158	470	48.936	519	499	53	519	33	499	90
AMY2.Monop03954.1	estExt_Genemark1.C_1570015 [Sphaerobolus stellatus]	sid|87758|pid|65068|hfid|429|sfid|52|gi|597922010|taxonID|578457|Serpulalacrymansvar.lacrymansS7.9	CYP52-like	0	591	48.731	588	593	6	585	5	590	99
AMY2.Monop06264.1	estExt_Genemark1.C_1570015 [Sphaerobolus stellatus]	sid|97446|pid|73359|hfid|429|sfid|52|gi|597983941|taxonID|732165|DichomitussqualensLYAD-421SS1	CYP52-like	0	628	46.975	625	596	5	619	7	593	98
AMY2.Monop04613.1	gm1.7123_g [Sphaerobolus stellatus]	sid|80412|pid|58874|hfid|1422|sfid|512|gi|630363263|taxonID|670483|GloeophyllumtrabeumATCC11539	CYP512A-like	1.83e-157	477	45.912	496	501	23	495	50	500	95
AMY2.Monop10008.1	gm1.7123_g [Sphaerobolus stellatus]	sid|80412|pid|58874|hfid|1422|sfid|512|gi|630363263|taxonID|670483|GloeophyllumtrabeumATCC11539	CYP512A-like	1.74e-155	480	45.625	499	501	23	498	50	500	95
AMY2.Monop05035.1	e_gwh2.7.20.1 [Phanerochaete chrysosporium]	sid|14449|pid|10619|hfid|1406|sfid|505|gi|615424081|taxonID|1287680|NeofusicoccumparvumUCRNP2	CYP505A	0	738	45.528	732	695	7	732	8	695	99
AMY2.Monop09789.1	e_gwh2.7.20.1 [Phanerochaete chrysosporium]	sid|14437|pid|10608|hfid|1406|sfid|505|gb|EKG13469.1|gi|407920253|taxonID|1126212|MacrophominaphaseolinaMS6	CYP505A	0	737	45.455	732	695	7	732	8	695	99
AMY2.Monop05509.1	gm1.17276_g [Sphaerobolus stellatus]	sid|93776|pid|70236|hfid|1422|sfid|512|gi|597939781|taxonID|578457|Serpulalacrymansvar.lacrymansS7.9	CYP512A-like	5.41e-128	442	45.249	463	499	31	462	4	442	93
AMY2.Monop08408.1	fgenesh1_pm.61_&#35;_3 [Sphaerobolus stellatus]	sid|73803|pid|53395|hfid|404|sfid|52|gi|595781496|taxonID|694068|FomitiporiamediterraneaMF3/22	CYP52-like	2.16e-169	605	44.298	572	606	16	567	8	598	97
AMY2.Monop05505.1	EGO19010.1 [Serpula lacrymans var. lacrymans S7.9]	sid|93776|pid|70236|hfid|1422|sfid|512|gi|597939781|taxonID|578457|Serpulalacrymansvar.lacrymansS7.9	CYP512A-like	1.44e-129	502	42.829	456	499	21	456	2	499	96
AMY2.Monop01932.1	fgenesh1_kg.43_&#35;_58_&#35;_Locus9988v1rpkm3.62 [Lentinus tigrinus]	sid|82379|pid|60534|hfid|1495|sfid|620|gb|EMD40455.1|gi|449549490|taxonID|914234|CeriporiopsissubvermisporaB	CYP620H	6.2e-95	350	42.571	563	509	209	558	175	501	62
AMY2.Monop06403.1	fgenesh1_kg.14_&#35;_17_&#35;_Locus6976v1rpkm20.54 [Sphaerobolus stellatus]	sid|93776|pid|70236|hfid|1422|sfid|512|gi|597939781|taxonID|578457|Serpulalacrymansvar.lacrymansS7.9	CYP512A-like	4.7e-140	471	42.251	515	499	45	510	32	497	90
AMY2.Monop05506.1	gm1.7023_g [Sphaerobolus stellatus]	sid|93776|pid|70236|hfid|1422|sfid|512|gi|597939781|taxonID|578457|Serpulalacrymansvar.lacrymansS7.9	CYP512A-like	7.87e-64	291	41.924	1017	499	54	341	33	321	28
AMY2.Monop09022.1	fgenesh1_kg.14_&#35;_17_&#35;_Locus6976v1rpkm20.54 [Sphaerobolus stellatus]	sid|93776|pid|70236|hfid|1422|sfid|512|gi|597939781|taxonID|578457|Serpulalacrymansvar.lacrymansS7.9	CYP512A-like	9.24e-140	471	41.614	485	499	15	480	32	497	96
AMY2.Monop04099.1	OAT00923.1 [Blastomyces dermatitidis ER-3]	sid|99192|pid|74874|hfid|381|sfid|51|gb|EEH02637.1|gi|225554338|taxonID|447093|AjellomycescapsulatusG186AR	CYP51-like	6.84e-09	65	41.538	392	1260	2	65	356	420	16
AMY2.Monop02146.1	estExt_Genemark1.C_910050 [Sphaerobolus stellatus]	sid|71688|pid|51704|hfid|1536|sfid|620|gb|KDR77596.1|gi|648163909|taxonID|685588|GalerinamarginataCBS339.88	CYP620-like	3.14e-65	271	41.328	319	512	29	299	41	310	85
AMY2.Monop07938.1	fgenesh1_kg.4_&#35;_523_&#35;_Locus3233v1rpkm62.40 [Sphaerobolus stellatus]	sid|82376|pid|60531|hfid|1495|sfid|620|gi|599366686|taxonID|650164|PhanerochaetecarnosaHHB-10118-sp	CYP620H	2.18e-139	472	41.102	472	508	2	471	27	497	99
AMY2.Monop00962.1	estExt_GeneWisePlus.C_110630 [Aspergillus niger ATCC 1015]	sid|50625|pid|35796|hfid|439|sfid|53|gb|EEH43856.1|gi|226288344|taxonID|502780|ParacoccidioidesbrasiliensisPb18	CYP53A	3.21e-117	556	41.007	679	1402	159	661	314	850	74
AMY2.Monop02707.1	gm1.19107_g [Sphaerobolus stellatus]	sid|85853|pid|63460|hfid|429|sfid|52|gb|KDQ49959.1|gi|646384685|taxonID|933084|JaapiaargillaceaMUCL33604	CYP52-like	1.23e-158	600	41	597	598	5	596	9	596	99
AMY2.Monop02704.1	e_gw1.13.630.1 [Sphaerobolus stellatus]	sid|57227|pid|40563|hfid|1521|sfid|620|gb|KDR69246.1|gi|648155446|taxonID|685588|GalerinamarginataCBS339.88	CYP620-like	1.45e-129	512	40.82	580	516	62	573	27	509	88
AMY2.Monop07606.1	HCB02684.1 [Histoplasma capsulatum]	sid|86480|pid|63982|hfid|381|sfid|51|gi|627837805|taxonID|930090|BipolarisoryzaeATCC44560	CYP51-like	4.87e-20	148	39.865	412	1204	97	232	336	469	33
AMY2.Monop07541.1	CE805332_1077 [Sistotremastrum suecicum]	sid|70229|pid|50577|hfid|661|sfid|83|gi|628315997|taxonID|1182542|CaproniaepimycesCBS606.96	CYP83-like	2.88e-79	335	39.701	333	550	5	331	36	369	98
AMY2.Monop06793.1	estExt_Genemark1.C_3_t10028 [Jaapia argillacea]	sid|82367|pid|60523|hfid|1495|sfid|620|gb|KDQ62055.1|gi|646397904|taxonID|933084|JaapiaargillaceaMUCL33604	CYP620H	2.29e-119	529	38.941	776	507	15	526	15	503	66
AMY2.Monop00546.1	estExt_Genewise1Plus.C_3280040 [Sphaerobolus stellatus]	sid|85853|pid|63460|hfid|429|sfid|52|gb|KDQ49959.1|gi|646384685|taxonID|933084|JaapiaargillaceaMUCL33604	CYP52-like	6.44e-59	325	38.769	289	598	1	286	146	466	99
AMY2.Monop05135.1	gm1.23682_g [Sphaerobolus stellatus]	sid|98799|pid|74512|hfid|1540|sfid|620|gi|170096664|taxonID|486041|LaccariabicolorS238N-H82	CYP620-like	1.86e-33	168	38.69	185	504	13	178	138	305	90
AMY2.Monop01969.1	fgenesh1_kg.24_&#35;_134_&#35;_Locus4038v1rpkm47.24 [Laetiporus sulphureus var. sulphureus]	sid|60908|pid|43110|hfid|1545|sfid|620|emb|CCM01205.1|gi|403414505|taxonID|599839|Fibroporiaradiculosa	CYP620-like	1.9e-21	140	38.571	259	435	114	252	290	427	54
AMY2.Monop09555.1	e_gw1.04.2220.1 [Pleurotus ostreatus PC15]	sid|82379|pid|60534|hfid|1495|sfid|620|gb|EMD40455.1|gi|449549490|taxonID|914234|CeriporiopsissubvermisporaB	CYP620H	1.08e-53	234	38.462	447	509	220	443	65	297	50
AMY2.Monop06574.1	fgenesh1_pg.8_&#35;_209 [Pleurotus ostreatus PC9]	sid|86481|pid|63983|hfid|381|sfid|51|gb|KEQ58462.1|gi|662500826|taxonID|1043003|AureobasidiummelanogenumCBS110374	CYP51-like	1.09e-06	89	38.202	697	1198	559	642	375	460	12
AMY2.Monop04989.1	OAT00923.1 [Blastomyces dermatitidis ER-3]	sid|99191|pid|74873|hfid|381|sfid|51|gb|EER36755.1|gi|240273233|taxonID|544712|AjellomycescapsulatusH143	CYP51-like	1.54e-54	331	38.066	739	1213	132	440	203	495	42
AMY2.Monop09915.1	gm1.692_g [Sphaerobolus stellatus]	sid|57228|pid|40564|hfid|1521|sfid|620|gb|KDR66540.1|gi|648152695|taxonID|685588|GalerinamarginataCBS339.88	CYP620-like	1.07e-110	553	37.794	580	516	17	568	10	502	95
AMY2.Monop03539.1	estExt_fgenesh1_pm.C_170119 [Cenococcum geophilum 1.58]	sid|86481|pid|63983|hfid|381|sfid|51|gb|KEQ58462.1|gi|662500826|taxonID|1043003|AureobasidiummelanogenumCBS110374	CYP51-like	3.14e-43	270	37.778	680	1198	40	288	261	529	37
AMY2.Monop08208.1	MUStwsD_GLEAN_10004418 [Omphalotus olearius]	sid|81096|pid|59494|hfid|1426|sfid|512|gi|630203886|taxonID|1381753|MoniliophthoraroreriMCA2997	CYP512-like	1.28e-18	130	37.692	722	502	3	124	373	500	17
AMY2.Monop02078.1	ATEG_09350.1 [Aspergillus terreus]	sid|86481|pid|63983|hfid|381|sfid|51|gb|KEQ58462.1|gi|662500826|taxonID|1043003|AureobasidiummelanogenumCBS110374	CYP51-like	1.17e-07	93	37.634	812	1198	653	742	372	460	11
AMY2.Monop01447.1	gm1.692_g [Sphaerobolus stellatus]	sid|57228|pid|40564|hfid|1521|sfid|620|gb|KDR66540.1|gi|648152695|taxonID|685588|GalerinamarginataCBS339.88	CYP620-like	1.22e-109	554	37.545	580	516	17	568	10	502	95
AMY2.Monop03735.1	e_gw1.04.2220.1 [Pleurotus ostreatus PC15]	sid|87810|pid|65115|hfid|1495|sfid|620|dbj|BAK09515.1|gi|327343525|taxonID|104341|Postiaplacenta	CYP620H	5.2e-96	437	37.529	473	512	28	462	27	436	92
AMY2.Monop03752.1	gw1.84.113.1 [Sphaerobolus stellatus]	sid|15476|pid|11302|hfid|439|sfid|53|gi|636749989|taxonID|1116229|GlarealozoyensisATCC20868	CYP53A	1.03e-110	568	37.5	647	507	86	647	8	507	87
AMY2.Monop01818.1	estExt_Genewise1Plus.C_6_t10121 [Sphaerobolus stellatus]	sid|82381|pid|60536|hfid|1495|sfid|620|gb|KDQ62054.1|gi|646397903|taxonID|933084|JaapiaargillaceaMUCL33604	CYP620H	1.03e-103	483	37.474	1093	507	1	478	1	468	44
AMY2.Monop01091.1	e_gw1.04.2220.1 [Pleurotus ostreatus PC15]	sid|82379|pid|60534|hfid|1495|sfid|620|gb|EMD40455.1|gi|449549490|taxonID|914234|CeriporiopsissubvermisporaB	CYP620H	3.95e-44	198	37.374	409	509	220	407	65	262	46
AMY2.Monop04656.1	fgenesh1_kg.12_&#35;_253_&#35;_Locus4371v1rpkm41.26 [Laetiporus sulphureus var. sulphureus]	sid|80413|pid|58875|hfid|1422|sfid|512|gi|618815091|taxonID|721885|StereumhirsutumFP-91666SS1	CYP512A-like	2.13e-111	486	37.243	522	503	40	519	32	497	92
AMY2.Monop02070.1	HCB02684.1 [Histoplasma capsulatum]	sid|86481|pid|63983|hfid|381|sfid|51|gb|KEQ58462.1|gi|662500826|taxonID|1043003|AureobasidiummelanogenumCBS110374	CYP51-like	1.69e-36	258	37.209	937	1198	79	324	276	532	26
AMY2.Monop02505.1	Endpu_scaffold13-5.290 [Endocarpon pusillum R61883]	sid|14348|pid|10538|hfid|1401|sfid|504|gi|629670177|taxonID|1287681|EutypalataUCREL1	CYP504E	6.32e-11	97	37.113	215	781	112	205	682	776	44
AMY2.Monop05169.1	fgenesh1_kg.72_&#35;_40_&#35;_Locus7408v1rpkm18.25 [Neolentinus lepideus]	sid|80408|pid|58870|hfid|1422|sfid|512|gi|618815095|taxonID|721885|StereumhirsutumFP-91666SS1	CYP512A-like	1.15e-101	499	36.874	1165	502	652	1150	6	487	43
AMY2.Monop05032.1	estExt_Genewise1Plus.C_120159 [Sistotremastrum suecicum]	sid|86485|pid|63985|hfid|381|sfid|51|gb|EMD85094.1|gi|451992614|taxonID|701091|BipolarismaydisC5	CYP51-like	1.01e-25	217	36.866	1105	1217	778	988	278	481	19
AMY2.Monop09786.1	estExt_Genewise1Plus.C_120159 [Sistotremastrum suecicum]	sid|86485|pid|63985|hfid|381|sfid|51|gb|EMD85094.1|gi|451992614|taxonID|701091|BipolarismaydisC5	CYP51-like	1.04e-25	217	36.866	1105	1217	778	988	278	481	19
AMY2.Monop07122.1	gw1.84.113.1 [Sphaerobolus stellatus]	sid|15462|pid|11289|hfid|439|sfid|53|gb|EFQ34859.1|gi|310799966|taxonID|645133|ColletotrichumgraminicolaM1.001	CYP53A	1.5e-94	516	36.822	855	506	37	545	13	459	60
AMY2.Monop03298.1	estExt_fgenesh1_pm.C_170119 [Cenococcum geophilum 1.58]	sid|86485|pid|63985|hfid|381|sfid|51|gb|EMD85094.1|gi|451992614|taxonID|701091|BipolarismaydisC5	CYP51-like	1.74e-45	272	36.765	500	1217	117	378	271	536	52
AMY2.Monop05620.1	XP_007804474.1 [Endocarpon pusillum Z07020]	sid|14348|pid|10538|hfid|1401|sfid|504|gi|629670177|taxonID|1287681|EutypalataUCREL1	CYP504E	6.51e-21	219	36.53	260	781	50	258	569	780	80
AMY2.Monop03847.1	fgenesh1_kg.27_&#35;_35_&#35;_Locus1170v1rpkm111.26 [Hypholoma sublateritium]	sid|99112|pid|74810|hfid|1546|sfid|620|gi|630201753|taxonID|1381753|MoniliophthoraroreriMCA2997	CYP620-like	1.27e-83	430	36.512	425	524	2	420	98	524	99
AMY2.Monop02862.1	gm1.7023_g [Sphaerobolus stellatus]	sid|80412|pid|58874|hfid|1422|sfid|512|gi|630363263|taxonID|670483|GloeophyllumtrabeumATCC11539	CYP512A-like	7.15e-99	466	36.481	749	501	53	514	35	495	62
AMY2.Monop03160.1	estExt_Genewise1Plus.C_970085 [Sphaerobolus stellatus]	sid|74864|pid|54282|hfid|1047|sfid|140|gi|655028394|taxonID|1169152|Nocardiasp.CNY236	CYP140-like	9.38e-07	96	36.458	1090	435	944	1039	301	395	9
AMY2.Monop08836.1	estExt_Genewise1Plus.C_970085 [Sphaerobolus stellatus]	sid|74864|pid|54282|hfid|1047|sfid|140|gi|655028394|taxonID|1169152|Nocardiasp.CNY236	CYP140-like	9.94e-07	96	36.458	1161	435	1015	1110	301	395	8
AMY2.Monop02772.1	fgenesh1_kg.7_&#35;_530_&#35;_Locus9450v2rpkm14.45 [Hydnomerulius pinastri]	sid|81093|pid|59491|hfid|1426|sfid|512|gi|630187635|taxonID|1381753|MoniliophthoraroreriMCA2997	CYP512-like	5.5e-101	508	36.22	492	501	15	490	10	501	97
AMY2.Monop04534.1	gw1.9.669.1 [Aspergillus niger ATCC 1015]	sid|14348|pid|10538|hfid|1401|sfid|504|gi|629670177|taxonID|1287681|EutypalataUCREL1	CYP504E	5.16e-29	260	36.154	284	781	32	279	521	777	87
AMY2.Monop06328.1	gw1.84.113.1 [Sphaerobolus stellatus]	sid|15544|pid|11351|hfid|439|sfid|53|emb|CCX30110.1|gi|549052554|taxonID|1076935|PyronemaomphalodesCBS100304	CYP53A	3.48e-42	299	36.12	286	509	2	277	173	450	97
AMY2.Monop08019.1	fgenesh1_kg.72_&#35;_40_&#35;_Locus7408v1rpkm18.25 [Neolentinus lepideus]	sid|80412|pid|58874|hfid|1422|sfid|512|gi|630363263|taxonID|670483|GloeophyllumtrabeumATCC11539	CYP512A-like	4.54e-108	504	36.111	506	501	8	504	3	501	98
AMY2.Monop08725.1	OAT00923.1 [Blastomyces dermatitidis ER-3]	sid|99192|pid|74874|hfid|381|sfid|51|gb|EEH02637.1|gi|225554338|taxonID|447093|AjellomycescapsulatusG186AR	CYP51-like	1.41e-38	292	35.959	1787	1260	712	989	256	539	16
AMY2.Monop07594.1	e_gw1.20.184.1 [Plicaturopsis crispa]	sid|83964|pid|61884|hfid|58|sfid|2|gi|628348526|taxonID|1182543|CladophialophorapsammophilaCBS110553	CYP2-like	2.4e-97	504	35.913	1118	528	351	847	26	527	44
AMY2.Monop09292.1	gm1.7023_g [Sphaerobolus stellatus]	sid|80412|pid|58874|hfid|1422|sfid|512|gi|630363263|taxonID|670483|GloeophyllumtrabeumATCC11539	CYP512A-like	5.18e-107	503	35.785	506	501	8	503	3	500	98
AMY2.Monop03836.1	HCB02684.1 [Histoplasma capsulatum]	sid|86482|pid|63984|hfid|381|sfid|51|gb|EUN26126.1|gi|578488685|taxonID|930091|BipolarisvictoriaeFI3	CYP51-like	9.87e-33	236	35.593	678	1236	130	357	312	537	34
AMY2.Monop00027.1	g15681.t1 [Armillaria mellea DSM 3731]	sid|14348|pid|10538|hfid|1401|sfid|504|gi|629670177|taxonID|1287681|EutypalataUCREL1	CYP504E	6.52e-29	267	35.581	301	781	33	292	522	773	86
AMY2.Monop01671.1	HCB02684.1 [Histoplasma capsulatum]	sid|99191|pid|74873|hfid|381|sfid|51|gb|EER36755.1|gi|240273233|taxonID|544712|AjellomycescapsulatusH143	CYP51-like	7.68e-42	273	35.531	1209	1213	621	869	228	491	21
AMY2.Monop03746.1	MUStwsD_GLEAN_10000830 [Omphalotus olearius]	sid|77647|pid|56626|hfid|96|sfid|3|gb|KFA53836.1|gi|667525183|taxonID|1280524|StachybotryschartarumIBT40293	CYP3-like	1.51e-08	93	35.484	537	536	386	478	439	530	17
AMY2.Monop04869.1	HCB02684.1 [Histoplasma capsulatum]	sid|86481|pid|63983|hfid|381|sfid|51|gb|KEQ58462.1|gi|662500826|taxonID|1043003|AureobasidiummelanogenumCBS110374	CYP51-like	9.67e-39	280	35.357	429	1198	171	429	268	540	60
AMY2.Monop10107.1	HCB02684.1 [Histoplasma capsulatum]	sid|86481|pid|63983|hfid|381|sfid|51|gb|KEQ58462.1|gi|662500826|taxonID|1043003|AureobasidiummelanogenumCBS110374	CYP51-like	9.67e-39	280	35.357	429	1198	171	429	268	540	60
AMY2.Monop01326.1	estExt_Genemark1.C_350178 [Sphaerobolus stellatus]	sid|47082|pid|33333|hfid|1411|sfid|505|gb|EWZ29944.1|gi|587683339|taxonID|660027|FusariumoxysporumFo47	CYP505-like	6.2e-81	464	35.345	540	569	71	526	102	554	84
AMY2.Monop08286.1	EEA27467.1 [Penicillium marneffei]	sid|17385|pid|12810|hfid|1590|sfid|706|gb|EXB54433.1|gi|587864834|taxonID|981085|Morusnotabilis	CYP706A	1.24e-07	150	35.333	510	817	109	257	506	646	29
AMY2.Monop09170.1	EEA27467.1 [Penicillium marneffei]	sid|17385|pid|12810|hfid|1590|sfid|706|gb|EXB54433.1|gi|587864834|taxonID|981085|Morusnotabilis	CYP706A	1.24e-07	150	35.333	510	817	109	257	506	646	29
AMY2.Monop02151.1	estExt_Genemark1.C_910050 [Sphaerobolus stellatus]	sid|85479|pid|63129|hfid|1495|sfid|620|gb|KDQ62047.1|gi|646397896|taxonID|933084|JaapiaargillaceaMUCL33604	CYP620H	9.17e-79	414	35.266	797	504	395	789	93	498	50
AMY2.Monop04746.1	estExt_fgenesh1_pm.C_170119 [Cenococcum geophilum 1.58]	sid|86481|pid|63983|hfid|381|sfid|51|gb|KEQ58462.1|gi|662500826|taxonID|1043003|AureobasidiummelanogenumCBS110374	CYP51-like	3.69e-06	91	35.165	684	1198	553	638	372	460	13
AMY2.Monop05067.1	gm1.6226_g [Phlebia brevispora HHB-7030 SS6]	sid|70430|pid|50733|hfid|662|sfid|83|gi|636625389|taxonID|717944|TrametesversicolorFP-101664SS1	CYP83-like	4.06e-94	476	35.084	1106	517	28	496	1	470	42
AMY2.Monop09117.1	g10369.t1 [Armillaria mellea DSM 3731]	sid|70090|pid|50457|hfid|1510|sfid|620|gi|628196415|taxonID|930089|Bipolariszeicola26-R-13	CYP620-like	3.4e-87	480	35	647	529	190	638	33	500	69
AMY2.Monop01504.1	e_gw1.1.1320.1 [Sphaerobolus stellatus]	sid|99115|pid|74813|hfid|1546|sfid|620|gi|628853076|taxonID|741705|ConiophoraputeanaRWD-64-598SS2	CYP620-like	1.16e-93	431	34.803	501	517	47	474	42	464	85
AMY2.Monop08302.1	ATEG_09350.1 [Aspergillus terreus]	sid|99191|pid|74873|hfid|381|sfid|51|gb|EER36755.1|gi|240273233|taxonID|544712|AjellomycescapsulatusH143	CYP51-like	2.61e-09	107	34.579	749	1213	327	430	325	426	14
AMY2.Monop10027.1	ATEG_09350.1 [Aspergillus terreus]	sid|99191|pid|74873|hfid|381|sfid|51|gb|EER36755.1|gi|240273233|taxonID|544712|AjellomycescapsulatusH143	CYP51-like	1.47e-09	107	34.579	739	1213	328	431	325	426	14
AMY2.Monop04768.1	fgenesh1_kg.35_&#35;_104_&#35;_Locus11897v1rpkm4.81 [Sphaerobolus stellatus]	sid|47076|pid|33331|hfid|1411|sfid|505|gb|EWG55903.1|gi|584146654|taxonID|334819|Fusariumverticillioides7600	CYP505-like	1.1e-72	483	34.576	874	550	58	527	69	540	54
AMY2.Monop04722.1	gm1.38134_g [Sphaerobolus stellatus]	sid|63713|pid|45354|hfid|1410|sfid|505|gb|EWG42531.1|gi|584133158|taxonID|334819|Fusariumverticillioides7600	CYP505-like	6.96e-81	469	34.542	472	554	8	471	97	552	98
AMY2.Monop09869.1	gm1.38134_g [Sphaerobolus stellatus]	sid|63713|pid|45354|hfid|1410|sfid|505|gb|EWG42531.1|gi|584133158|taxonID|334819|Fusariumverticillioides7600	CYP505-like	1.51e-81	469	34.542	472	554	8	471	97	552	98
AMY2.Monop02057.1	ATEG_09350.1 [Aspergillus terreus]	sid|86481|pid|63983|hfid|381|sfid|51|gb|KEQ58462.1|gi|662500826|taxonID|1043003|AureobasidiummelanogenumCBS110374	CYP51-like	2.6e-07	93	34.409	824	1198	664	753	372	460	11
AMY2.Monop04581.1	e_gw1.13.630.1 [Sphaerobolus stellatus]	sid|72286|pid|52175|hfid|1539|sfid|620|gb|KDQ27555.1|gi|646306410|taxonID|1137138|PleurotusostreatusPC15	CYP620-like	5.62e-48	282	34.397	274	518	25	269	27	308	89
AMY2.Monop08414.1	FGSG_02458T0 [Fusarium graminearum]	sid|70530|pid|50825|hfid|553|sfid|71|gi|302892481|taxonID|660122|NectriahaematococcampVI77-13-4	CYP71D-like	4.57e-09	96	34.375	306	676	63	158	419	514	31
AMY2.Monop03584.1	estExt_Genewise1Plus.C_9_t20002 [Jaapia argillacea]	sid|56493|pid|40021|hfid|81|sfid|3|gb|KEQ72097.1|gi|662514529|taxonID|1043004|AureobasidiumnamibiaeCBS147.97	CYP3-like	8.16e-72	492	33.943	450	634	16	424	102	588	91
AMY2.Monop02763.1	EEA27467.1 [Penicillium marneffei]	sid|17385|pid|12810|hfid|1590|sfid|706|gb|EXB54433.1|gi|587864834|taxonID|981085|Morusnotabilis	CYP706A	1.3e-06	95	33.684	475	817	147	240	561	652	20
AMY2.Monop05263.1	fgenesh1_kg.68_&#35;_40_&#35;_Locus8640v1rpkm12.92 [Sphaerobolus stellatus]	sid|64567|pid|46060|hfid|614|sfid|78|gb|EHY56087.1|gi|378729628|taxonID|858893|ExophialadermatitidisNIH/UT8656	CYP78A-like	1.43e-80	494	33.603	862	541	7	485	68	536	56
AMY2.Monop03255.1	HCB02684.1 [Histoplasma capsulatum]	sid|99192|pid|74874|hfid|381|sfid|51|gb|EEH02637.1|gi|225554338|taxonID|447093|AjellomycescapsulatusG186AR	CYP51-like	8.59e-31	256	33.594	927	1260	14	259	257	476	27
AMY2.Monop08926.1	HCB02684.1 [Histoplasma capsulatum]	sid|99192|pid|74874|hfid|381|sfid|51|gb|EEH02637.1|gi|225554338|taxonID|447093|AjellomycescapsulatusG186AR	CYP51-like	1.54e-30	256	33.594	927	1260	14	259	257	476	27
AMY2.Monop07836.1	gm1.29142_g [Sphaerobolus stellatus]	sid|81592|pid|59919|hfid|615|sfid|78|gb|KEQ74567.1|gi|662517004|taxonID|1043004|AureobasidiumnamibiaeCBS147.97	CYP78A-like	6.27e-20	137	33.577	233	541	1	137	271	399	59
AMY2.Monop00025.1	HCB02684.1 [Histoplasma capsulatum]	sid|99192|pid|74874|hfid|381|sfid|51|gb|EEH02637.1|gi|225554338|taxonID|447093|AjellomycescapsulatusG186AR	CYP51-like	2.94e-37	301	33.555	1287	1260	88	376	262	540	22
AMY2.Monop05222.1	HCB02684.1 [Histoplasma capsulatum]	sid|86485|pid|63985|hfid|381|sfid|51|gb|EMD85094.1|gi|451992614|taxonID|701091|BipolarismaydisC5	CYP51-like	4.83e-35	269	33.457	1278	1217	56	284	271	539	18
AMY2.Monop02311.1	fgenesh1_kg.38_&#35;_238_&#35;_Locus9486v2rpkm3.18 [Sphaerobolus stellatus]	sid|64557|pid|46050|hfid|614|sfid|78|gb|KFA56249.1|gi|667528198|taxonID|1280524|StachybotryschartarumIBT40293	CYP78A-like	1.14e-63	437	33.41	1415	538	81	502	106	507	30
AMY2.Monop02088.1	ATEG_09350.1 [Aspergillus terreus]	sid|86481|pid|63983|hfid|381|sfid|51|gb|KEQ58462.1|gi|662500826|taxonID|1043003|AureobasidiummelanogenumCBS110374	CYP51-like	6.75e-08	105	33.333	781	1198	622	723	372	471	13
AMY2.Monop02593.1	HCBG_09081 [Histoplasma capsulatum G186AR]	sid|99192|pid|74874|hfid|381|sfid|51|gb|EEH02637.1|gi|225554338|taxonID|447093|AjellomycescapsulatusG186AR	CYP51-like	1.68e-14	168	33.333	2703	1260	2105	2265	331	484	6
AMY2.Monop04840.1	gw1.9.669.1 [Aspergillus niger ATCC 1015]	sid|14348|pid|10538|hfid|1401|sfid|504|gi|629670177|taxonID|1287681|EutypalataUCREL1	CYP504E	3.07e-28	262	33.206	283	781	32	277	519	776	87
AMY2.Monop03888.1	estExt_Genewise1Plus.C_350085 [Sphaerobolus stellatus]	sid|66661|pid|47782|hfid|1407|sfid|505|gi|302418176|taxonID|526221|VerticilliumalfalfaeVaMs.102	CYP505B	2.69e-74	500	33.2	562	559	74	561	84	554	87
AMY2.Monop07248.1	estExt_Genewise1Plus.C_120159 [Sistotremastrum suecicum]	sid|99191|pid|74873|hfid|381|sfid|51|gb|EER36755.1|gi|240273233|taxonID|544712|AjellomycescapsulatusH143	CYP51-like	1.11e-25	205	33.171	446	1213	29	227	228	432	45
AMY2.Monop05744.1	estExt_fgenesh1_pg.C_20479 [Cochliobolus heterostrophus]	sid|56747|pid|40208|hfid|1408|sfid|505|gb|KEQ70087.1|gi|662512513|taxonID|1043004|AureobasidiumnamibiaeCBS147.97	CYP505D	2.8e-150	1119	33.155	1400	1059	1	1042	21	1058	74
AMY2.Monop07560.1	maker-scaffold_6-exonerate_est2genome-gene-2.14-mRNA-1 [Cladonia macilenta]	sid|14503|pid|10662|hfid|1406|sfid|505|gb|EEH47365.1|gi|226291937|taxonID|502780|ParacoccidioidesbrasiliensisPb18	CYP505A	4.01e-16	178	33.146	1474	600	724	888	54	223	11
AMY2.Monop01760.1	estExt_fgenesh1_pm.C_170119 [Cenococcum geophilum 1.58]	sid|86485|pid|63985|hfid|381|sfid|51|gb|EMD85094.1|gi|451992614|taxonID|701091|BipolarismaydisC5	CYP51-like	2.05e-20	224	33.036	987	1217	23	237	270	474	22
AMY2.Monop01143.1	OAT00923.1 [Blastomyces dermatitidis ER-3]	sid|99192|pid|74874|hfid|381|sfid|51|gb|EEH02637.1|gi|225554338|taxonID|447093|AjellomycescapsulatusG186AR	CYP51-like	6.94e-17	218	33.028	931	1260	575	782	273	476	22
AMY2.Monop06263.1	estExt_Genemark1.C_3450002 [Sphaerobolus stellatus]	sid|56492|pid|40020|hfid|81|sfid|3|gb|EMF12954.1|gi|453084910|taxonID|692275|SphaerulinamusivaSO2202	CYP3-like	8.83e-65	529	32.892	542	634	101	539	108	629	81
AMY2.Monop08885.1	Clame_scaffold8-4.115 [Cladonia metacorallifera]	sid|73569|pid|53192|hfid|1003|sfid|125|gi|511269706|taxonID|31958|Amycolatopsisorientalis	CYP125-like	1.98e-14	149	32.886	584	925	421	566	385	527	25
AMY2.Monop03884.1	estExt_Genewise1Plus.C_350085 [Sphaerobolus stellatus]	sid|66661|pid|47782|hfid|1407|sfid|505|gi|302418176|taxonID|526221|VerticilliumalfalfaeVaMs.102	CYP505B	3.41e-57	441	32.88	1142	559	709	1141	138	554	38
AMY2.Monop04689.1	HCBG_09081 [Histoplasma capsulatum G186AR]	sid|99192|pid|74874|hfid|381|sfid|51|gb|EEH02637.1|gi|225554338|taxonID|447093|AjellomycescapsulatusG186AR	CYP51-like	9.4e-15	162	32.716	603	1260	133	292	273	426	27
AMY2.Monop10151.1	HCBG_09081 [Histoplasma capsulatum G186AR]	sid|99192|pid|74874|hfid|381|sfid|51|gb|EEH02637.1|gi|225554338|taxonID|447093|AjellomycescapsulatusG186AR	CYP51-like	1.06e-14	162	32.716	682	1260	134	293	273	426	23
AMY2.Monop00045.1	estExt_Genewise1Plus.C_350085 [Sphaerobolus stellatus]	sid|66661|pid|47782|hfid|1407|sfid|505|gi|302418176|taxonID|526221|VerticilliumalfalfaeVaMs.102	CYP505B	2.38e-58	462	32.684	676	559	13	462	122	558	67
AMY2.Monop09188.1	estExt_fgenesh1_pm.C_170119 [Cenococcum geophilum 1.58]	sid|86480|pid|63982|hfid|381|sfid|51|gi|627837805|taxonID|930090|BipolarisoryzaeATCC44560	CYP51-like	4.85e-19	230	32.609	599	1204	375	599	357	545	38
AMY2.Monop02325.1	OAT00923.1 [Blastomyces dermatitidis ER-3]	sid|86481|pid|63983|hfid|381|sfid|51|gb|KEQ58462.1|gi|662500826|taxonID|1043003|AureobasidiummelanogenumCBS110374	CYP51-like	2.02e-18	206	32.524	1608	1198	210	404	268	464	12
AMY2.Monop05321.1	gm1.37764_g [Sphaerobolus stellatus]	sid|58179|pid|41183|hfid|615|sfid|78|gi|636585739|taxonID|671987|SetosphaeriaturcicaEt28A	CYP78A-like	1.28e-58	407	32.432	436	540	3	405	148	519	92
AMY2.Monop06940.1	gm1.26373_g [Sphaerobolus stellatus]	sid|58177|pid|41181|hfid|615|sfid|78|gi|189201141|taxonID|426418|Pyrenophoratritici-repentisPt-1C-BFP	CYP78A-like	1.3e-60	491	32.383	504	532	16	490	33	477	94
AMY2.Monop02927.1	HCBG_09081 [Histoplasma capsulatum G186AR]	sid|99192|pid|74874|hfid|381|sfid|51|gb|EEH02637.1|gi|225554338|taxonID|447093|AjellomycescapsulatusG186AR	CYP51-like	7.92e-10	155	32.258	345	1260	8	154	272	421	43
AMY2.Monop08060.1	fgenesh1_pg.24_&#35;_34 [Phlebia brevispora HHB-7030 SS6]	sid|101339|pid|76842|hfid|1064|sfid|149|dbj|BAA92854.1|gi|7288162|taxonID|1126|Microcystisaeruginosa	CYP149A	5.22e-14	202	32.178	2334	491	1	198	1	188	8
AMY2.Monop06478.1	estExt_fgenesh1_pm.C_170119 [Cenococcum geophilum 1.58]	sid|86480|pid|63982|hfid|381|sfid|51|gi|627837805|taxonID|930090|BipolarisoryzaeATCC44560	CYP51-like	6.79e-18	230	32.174	599	1204	375	599	357	545	38
AMY2.Monop00814.1	fgenesh1_pg.8_&#35;_209 [Pleurotus ostreatus PC9]	sid|99192|pid|74874|hfid|381|sfid|51|gb|EEH02637.1|gi|225554338|taxonID|447093|AjellomycescapsulatusG186AR	CYP51-like	4.8e-29	296	32.095	1238	1260	959	1238	279	556	23
AMY2.Monop03913.1	estExt_Genewise1Plus.C_350085 [Sphaerobolus stellatus]	sid|78676|pid|57469|hfid|1413|sfid|505|dbj|BAJ04426.1|gi|293329833|taxonID|5062|Aspergillusoryzae	CYP505-like	1.49e-72	521	32.054	564	535	56	562	42	535	90
AMY2.Monop06695.1	HCB02684.1 [Histoplasma capsulatum]	sid|99192|pid|74874|hfid|381|sfid|51|gb|EEH02637.1|gi|225554338|taxonID|447093|AjellomycescapsulatusG186AR	CYP51-like	2.11e-15	216	31.944	1205	1260	435	638	271	476	17
AMY2.Monop00469.1	estExt_fgenesh1_kg.C_120114 [Pleurotus ostreatus PC9]	sid|99192|pid|74874|hfid|381|sfid|51|gb|EEH02637.1|gi|225554338|taxonID|447093|AjellomycescapsulatusG186AR	CYP51-like	1.51e-15	201	31.841	906	1260	637	824	276	470	21
AMY2.Monop04997.1	fgenesh1_pg.8_&#35;_209 [Pleurotus ostreatus PC9]	sid|99192|pid|74874|hfid|381|sfid|51|gb|EEH02637.1|gi|225554338|taxonID|447093|AjellomycescapsulatusG186AR	CYP51-like	1.72e-30	283	31.802	895	1260	14	281	273	555	30
AMY2.Monop00172.1	fgenesh1_pg.24_&#35;_34 [Phlebia brevispora HHB-7030 SS6]	sid|101339|pid|76842|hfid|1064|sfid|149|dbj|BAA92854.1|gi|7288162|taxonID|1126|Microcystisaeruginosa	CYP149A	2.65e-12	205	31.707	2669	491	11	207	5	186	7
AMY2.Monop02755.1	estExt_fgenesh1_pm.C_170119 [Cenococcum geophilum 1.58]	sid|86481|pid|63983|hfid|381|sfid|51|gb|KEQ58462.1|gi|662500826|taxonID|1043003|AureobasidiummelanogenumCBS110374	CYP51-like	6.54e-28	319	31.661	671	1198	290	598	205	493	46
AMY2.Monop05447.1	Clame_scaffold11-8.74 [Cladonia metacorallifera]	sid|86481|pid|63983|hfid|381|sfid|51|gb|KEQ58462.1|gi|662500826|taxonID|1043003|AureobasidiummelanogenumCBS110374	CYP51-like	1.56e-17	215	31.628	2228	1198	2	204	260	470	9
AMY2.Monop09726.1	gm1.26373_g [Sphaerobolus stellatus]	sid|58178|pid|41182|hfid|615|sfid|78|gi|330926986|taxonID|861557|Pyrenophorateresf.teres0-1	CYP78A-like	6.63e-70	522	31.609	532	532	32	525	57	530	93
AMY2.Monop07321.1	fgenesh1_pg.8_&#35;_209 [Pleurotus ostreatus PC9]	sid|99192|pid|74874|hfid|381|sfid|51|gb|EEH02637.1|gi|225554338|taxonID|447093|AjellomycescapsulatusG186AR	CYP51-like	1.58e-27	282	31.56	2124	1260	1558	1821	263	539	12
AMY2.Monop06321.1	fgenesh1_pm.1_&#35;_397 [Sphaerobolus stellatus]	sid|28570|pid|21308|hfid|1692|sfid|5080|gi|156063282|taxonID|665079|Sclerotiniasclerotiorum1980UF-70	CYP5080-like	9.58e-77	479	31.524	890	512	3	467	19	478	52
AMY2.Monop02833.1	gm1.26373_g [Sphaerobolus stellatus]	sid|78186|pid|57059|hfid|615|sfid|78|gi|629638156|taxonID|1263415|EndocarponpusillumZ07020	CYP78A-like	2.31e-75	552	31.522	555	539	10	550	38	536	97
AMY2.Monop06571.1	g15681.t1 [Armillaria mellea DSM 3731]	sid|14348|pid|10538|hfid|1401|sfid|504|gi|629670177|taxonID|1287681|EutypalataUCREL1	CYP504E	1.93e-18	276	31.522	363	781	108	360	523	776	70
AMY2.Monop00281.1	gm1.26373_g [Sphaerobolus stellatus]	sid|58178|pid|41182|hfid|615|sfid|78|gi|330926986|taxonID|861557|Pyrenophorateresf.teres0-1	CYP78A-like	1.63e-68	522	31.418	532	532	32	525	57	530	93
AMY2.Monop02136.1	estExt_Genewise1Plus.C_350085 [Sphaerobolus stellatus]	sid|47077|pid|33332|hfid|1411|sfid|505|emb|CCT74170.1|gi|517323992|taxonID|1279085|FusariumfujikuroiIMI58289	CYP505-like	4.17e-74	526	31.369	570	554	29	538	14	522	89
AMY2.Monop04752.1	estExt_fgenesh1_pg.C_70291 [Punctularia strigosozonata]	sid|63713|pid|45354|hfid|1410|sfid|505|gb|EWG42531.1|gi|584133158|taxonID|334819|Fusariumverticillioides7600	CYP505-like	1.49e-56	421	31.354	522	554	97	509	140	540	79
AMY2.Monop02521.1	fgenesh1_pg.8_&#35;_209 [Pleurotus ostreatus PC9]	sid|99192|pid|74874|hfid|381|sfid|51|gb|EEH02637.1|gi|225554338|taxonID|447093|AjellomycescapsulatusG186AR	CYP51-like	1.64e-30	281	31.317	1393	1260	1065	1337	279	540	20
AMY2.Monop01046.1	Clame_scaffold8-4.115 [Cladonia metacorallifera]	sid|103759|pid|79014|hfid|439|sfid|53|gi|46127417|gb|ESU15311.1|gi|558865228|taxonID|229533|FusariumgraminearumPH-1	CYP53A	1.09e-30	192	31.25	621	1096	4	195	173	364	31
AMY2.Monop06920.1	EAA60936.1 [Aspergillus nidulans FGSC A4]	sid|97304|pid|73242|hfid|430|sfid|52|gi|67537376|taxonID|227321|AspergillusnidulansFGSCA4	CYP52-like	4.39e-44	349	31.232	354	831	1	337	1	328	95
AMY2.Monop00507.1	fgenesh1_pg.8_&#35;_209 [Pleurotus ostreatus PC9]	sid|86481|pid|63983|hfid|381|sfid|51|gb|KEQ58462.1|gi|662500826|taxonID|1043003|AureobasidiummelanogenumCBS110374	CYP51-like	8.59e-20	257	31.128	389	1198	75	328	316	540	65
AMY2.Monop06598.1	estExt_fgenesh1_pm.C_170119 [Cenococcum geophilum 1.58]	sid|86482|pid|63984|hfid|381|sfid|51|gb|EUN26126.1|gi|578488685|taxonID|930091|BipolarisvictoriaeFI3	CYP51-like	1.02e-45	383	31.07	634	1236	95	421	169	539	52
AMY2.Monop01577.1	estExt_fgenesh1_kg.C_120114 [Pleurotus ostreatus PC9]	sid|106489|pid|81460|hfid|637|sfid|81|emb|CBI33757.3|gi|296087383|taxonID|29760|Vitisvinifera	CYP81E	4.24e-19	203	31.034	666	1825	245	432	1435	1629	28
AMY2.Monop02210.1	estExt_Genewise1Plus.C_350085 [Sphaerobolus stellatus]	sid|47077|pid|33332|hfid|1411|sfid|505|emb|CCT74170.1|gi|517323992|taxonID|1279085|FusariumfujikuroiIMI58289	CYP505-like	3.1e-63	532	31.015	574	554	29	543	14	504	90
AMY2.Monop03029.1	Genemark.6490_g [Ceriporiopsis subvermispora]	sid|43702|pid|30941|hfid|757|sfid|102|gb|ENH79942.1|gi|477528157|taxonID|1213857|ColletotrichumorbiculareMAFF240422	CYP102-like	1.69e-07	155	30.968	317	1526	11	156	1206	1354	46
AMY2.Monop06667.1	estExt_Genewise1Plus.C_350107 [Sphaerobolus stellatus]	sid|69782|pid|50193|hfid|1056|sfid|144|gb|AHH16818.1|gi|576084428|taxonID|1415166|NocardianovaSH22a	CYP144A	3.29e-08	159	30.818	1775	408	881	1023	216	361	8
AMY2.Monop05942.1	estExt_Genewise1Plus.C_120159 [Sistotremastrum suecicum]	sid|86485|pid|63985|hfid|381|sfid|51|gb|EMD85094.1|gi|451992614|taxonID|701091|BipolarismaydisC5	CYP51-like	1.13e-32	306	30.719	871	1217	347	642	198	499	34
AMY2.Monop04283.1	HCBG_09081 [Histoplasma capsulatum G186AR]	sid|86481|pid|63983|hfid|381|sfid|51|gb|KEQ58462.1|gi|662500826|taxonID|1043003|AureobasidiummelanogenumCBS110374	CYP51-like	5.27e-20	294	30.612	3819	1198	1150	1435	326	569	7
AMY2.Monop03235.1	estExt_Genewise1Plus.C_120159 [Sistotremastrum suecicum]	sid|99191|pid|74873|hfid|381|sfid|51|gb|EER36755.1|gi|240273233|taxonID|544712|AjellomycescapsulatusH143	CYP51-like	2.61e-30	285	30.526	1607	1213	109	378	229	499	17
AMY2.Monop08904.1	estExt_Genewise1Plus.C_120159 [Sistotremastrum suecicum]	sid|99192|pid|74874|hfid|381|sfid|51|gb|EEH02637.1|gi|225554338|taxonID|447093|AjellomycescapsulatusG186AR	CYP51-like	3.96e-30	285	30.526	1678	1260	109	378	273	543	16
AMY2.Monop01388.1	gm1.8886_g [Sphaerobolus stellatus]	sid|84734|pid|62499|hfid|163|sfid|4|gb|EUC57620.1|gi|576984877|taxonID|1086054|RhizoctoniasolaniAG-3Rhs1AP	CYP4-like	1.91e-68	508	30.512	554	583	46	540	67	564	89
AMY2.Monop00560.1	fgenesh1_pg.8_&#35;_209 [Pleurotus ostreatus PC9]	sid|99192|pid|74874|hfid|381|sfid|51|gb|EEH02637.1|gi|225554338|taxonID|447093|AjellomycescapsulatusG186AR	CYP51-like	2.41e-13	217	30.415	1831	1260	1429	1633	272	479	11
AMY2.Monop01054.1	XP_007804474.1 [Endocarpon pusillum Z07020]	sid|14348|pid|10538|hfid|1401|sfid|504|gi|629670177|taxonID|1287681|EutypalataUCREL1	CYP504E	8.82e-20	270	30.37	279	781	30	273	517	776	87
AMY2.Monop00872.1	estExt_fgenesh1_pm.C_170119 [Cenococcum geophilum 1.58]	sid|99192|pid|74874|hfid|381|sfid|51|gb|EEH02637.1|gi|225554338|taxonID|447093|AjellomycescapsulatusG186AR	CYP51-like	1.31e-18	201	30.348	1060	1260	388	580	279	470	18
AMY2.Monop10135.1	estExt_fgenesh1_pm.C_170119 [Cenococcum geophilum 1.58]	sid|99192|pid|74874|hfid|381|sfid|51|gb|EEH02637.1|gi|225554338|taxonID|447093|AjellomycescapsulatusG186AR	CYP51-like	1.31e-18	201	30.348	1060	1260	388	580	279	470	18
AMY2.Monop03380.1	HCB02684.1 [Histoplasma capsulatum]	sid|99190|pid|74873|hfid|381|sfid|51|gb|EGC42569.1|gi|325089259|taxonID|544711|AjellomycescapsulatusH88	CYP51-like	2.2e-26	307	30.293	359	1213	13	307	227	496	82
AMY2.Monop06493.1	estExt_Genewise1Plus.C_120159 [Sistotremastrum suecicum]	sid|86481|pid|63983|hfid|381|sfid|51|gb|KEQ58462.1|gi|662500826|taxonID|1043003|AureobasidiummelanogenumCBS110374	CYP51-like	9.58e-29	271	30.258	697	1198	121	370	259	522	36
AMY2.Monop03670.1	gm1.33094_g [Sphaerobolus stellatus]	sid|84465|pid|62278|hfid|619|sfid|78|gb|KEY79284.1|gi|666431685|taxonID|1476192|Aspergillusfumigatusvar.RP-2014	CYP78-like	5.78e-60	430	30.233	470	544	6	431	112	511	91
AMY2.Monop06280.1	estExt_fgenesh1_pm.C_170119 [Cenococcum geophilum 1.58]	sid|86485|pid|63985|hfid|381|sfid|51|gb|EMD85094.1|gi|451992614|taxonID|701091|BipolarismaydisC5	CYP51-like	9.23e-24	308	30.195	315	1217	4	305	278	536	96
AMY2.Monop03858.1	Paxru1.MIX41786_29924_98 [Paxillus adelphus Ve08.2h10]	sid|62233|pid|44175|hfid|1414|sfid|505|gb|EQB44282.1|gi|530461092|taxonID|1237896|ColletotrichumgloeosporioidesCg-14	CYP505-like	2.24e-43	477	30.189	402	558	7	401	95	557	98
AMY2.Monop06722.1	fgenesh1_pg.8_&#35;_209 [Pleurotus ostreatus PC9]	sid|86481|pid|63983|hfid|381|sfid|51|gb|KEQ58462.1|gi|662500826|taxonID|1043003|AureobasidiummelanogenumCBS110374	CYP51-like	3.32e-23	292	30.137	474	1198	184	449	262	544	56
AMY2.Monop08403.1	estExt_fgenesh1_kg.C_120114 [Pleurotus ostreatus PC9]	sid|106489|pid|81460|hfid|637|sfid|81|emb|CBI33757.3|gi|296087383|taxonID|29760|Vitisvinifera	CYP81E	3.03e-15	219	30.137	1331	1825	589	803	1430	1630	16
AMY2.Monop06265.1	EGO29683.1 [Serpula lacrymans var. lacrymans S7.9]	sid|56496|pid|40024|hfid|81|sfid|3|gb|EME42225.1|gi|452840287|taxonID|675120|DothistromaseptosporumNZE10	CYP3-like	2.61e-56	521	30.134	552	627	98	547	107	620	82
AMY2.Monop01482.1	estExt_Genewise1Plus.C_120159 [Sistotremastrum suecicum]	sid|99190|pid|74873|hfid|381|sfid|51|gb|EGC42569.1|gi|325089259|taxonID|544711|AjellomycescapsulatusH88	CYP51-like	6.82e-35	375	30.133	553	1213	119	473	133	495	64
AMY2.Monop01089.1	HCB02684.1 [Histoplasma capsulatum]	sid|99192|pid|74874|hfid|381|sfid|51|gb|EEH02637.1|gi|225554338|taxonID|447093|AjellomycescapsulatusG186AR	CYP51-like	5.45e-13	249	30.12	764	1260	438	674	272	498	31
AMY2.Monop07187.1	gm1.33092_g [Sphaerobolus stellatus]	sid|84458|pid|62273|hfid|619|sfid|78|dbj|BAE57429.1|gi|83767290|gi|317143355|taxonID|510516|AspergillusoryzaeRIB40	CYP78-like	5.17e-60	502	30.08	1484	536	976	1453	52	514	32
AMY2.Monop02409.1	fgenesh3_pg.281__11 [Postia placenta]	sid|99192|pid|74874|hfid|381|sfid|51|gb|EEH02637.1|gi|225554338|taxonID|447093|AjellomycescapsulatusG186AR	CYP51-like	1.07e-24	273	30.037	1829	1260	1062	1323	279	539	14
AMY2.Monop05700.1	XP_007595452.1 [Colletotrichum fioriniae PJ7]	sid|88648|pid|65824|hfid|617|sfid|78|gb|EGU87652.1|gi|342888294|taxonID|660025|FusariumoxysporumFo5176	CYP78-like	4.75e-18	197	29.949	333	886	112	308	689	869	59
AMY2.Monop00401.1	Clama_scaffold_5-4.0 [Cladonia macilenta]	sid|73574|pid|53194|hfid|1003|sfid|125|gi|517413015|taxonID|168697|Salinisporaarenicola	CYP125-like	2.7e-29	314	29.936	630	942	228	528	156	459	48
AMY2.Monop09450.1	XP_007804474.1 [Endocarpon pusillum Z07020]	sid|14348|pid|10538|hfid|1401|sfid|504|gi|629670177|taxonID|1287681|EutypalataUCREL1	CYP504E	6.24e-19	274	29.927	279	781	30	273	517	776	87
AMY2.Monop09200.1	estExt_Genewise1Plus.C_120159 [Sistotremastrum suecicum]	sid|86481|pid|63983|hfid|381|sfid|51|gb|KEQ58462.1|gi|662500826|taxonID|1043003|AureobasidiummelanogenumCBS110374	CYP51-like	1.29e-28	271	29.889	697	1198	121	370	259	522	36
AMY2.Monop08382.1	EEA27467.1 [Penicillium marneffei]	sid|17385|pid|12810|hfid|1590|sfid|706|gb|EXB54433.1|gi|587864834|taxonID|981085|Morusnotabilis	CYP706A	1.12e-06	164	29.878	499	817	149	302	538	697	31
AMY2.Monop03597.1	OAT00923.1 [Blastomyces dermatitidis ER-3]	sid|86480|pid|63982|hfid|381|sfid|51|gi|627837805|taxonID|930090|BipolarisoryzaeATCC44560	CYP51-like	5.17e-26	265	29.811	775	1204	85	305	278	542	29
AMY2.Monop08333.1	estExt_Genemark1.C_3450002 [Sphaerobolus stellatus]	sid|56495|pid|40023|hfid|81|sfid|3|gb|KEQ89839.1|gi|662532467|taxonID|1043002|AureobasidiumpullulansEXF-150	CYP3-like	7.5e-60	532	29.699	474	609	11	452	50	566	93
AMY2.Monop04929.1	fgenesh1_kg.00062_&#35;_27_&#35;_Locus884v1rpkm208.44 [Piloderma croceum F 1598]	sid|86112|pid|63685|hfid|1551|sfid|620|gb|AEB40217.1|gi|328796056|taxonID|196114|Taiwanofunguscamphoratus	CYP620-like	7.47e-53	482	29.668	514	520	22	469	15	479	87
AMY2.Monop02031.1	estExt_fgenesh1_kg.C_120114 [Pleurotus ostreatus PC9]	sid|86485|pid|63985|hfid|381|sfid|51|gb|EMD85094.1|gi|451992614|taxonID|701091|BipolarismaydisC5	CYP51-like	3.25e-06	118	29.661	678	1217	494	609	363	474	17
AMY2.Monop01337.1	estExt_Genewise1Plus.C_360054 [Dichomitus squalens]	sid|14508|pid|10667|hfid|1417|sfid|509|gb|AAF80599.1|gi|8886889|taxonID|4853|Cunninghamellaelegans	CYP509A	1.33e-45	408	29.657	482	473	107	481	76	471	78
AMY2.Monop07091.1	gm1.29142_g [Sphaerobolus stellatus]	sid|84468|pid|62280|hfid|619|sfid|78|gi|121710284|taxonID|344612|AspergillusclavatusNRRL1	CYP78-like	2.58e-60	520	29.615	571	486	28	540	1	464	90
AMY2.Monop00949.1	HCDG_09186 [Histoplasma capsulatum H143]	sid|99191|pid|74873|hfid|381|sfid|51|gb|EER36755.1|gi|240273233|taxonID|544712|AjellomycescapsulatusH143	CYP51-like	1.47e-25	267	29.588	453	1213	160	423	256	499	58
AMY2.Monop07099.1	gm1.8877_g [Sphaerobolus stellatus]	sid|84736|pid|62500|hfid|163|sfid|4|gb|EUC62780.1|gi|576990066|taxonID|1086054|RhizoctoniasolaniAG-3Rhs1AP	CYP4-like	8.4e-53	453	29.581	651	492	40	485	47	483	69
AMY2.Monop09914.1	fgenesh1_kg.20_&#35;_67_&#35;_Locus6460v1rpkm23.60 [Sphaerobolus stellatus]	sid|86481|pid|63983|hfid|381|sfid|51|gb|KEQ58462.1|gi|662500826|taxonID|1043003|AureobasidiummelanogenumCBS110374	CYP51-like	1.6e-29	355	29.577	1076	1198	14	342	262	602	31
AMY2.Monop08016.1	estExt_fgenesh1_pm.C_170119 [Cenococcum geophilum 1.58]	sid|86485|pid|63985|hfid|381|sfid|51|gb|EMD85094.1|gi|451992614|taxonID|701091|BipolarismaydisC5	CYP51-like	2.1e-10	230	29.565	601	1217	19	241	278	499	37
AMY2.Monop09296.1	estExt_fgenesh1_pm.C_170119 [Cenococcum geophilum 1.58]	sid|86483|pid|63984|hfid|381|sfid|51|gi|628209341|taxonID|930089|Bipolariszeicola26-R-13	CYP51-like	1.83e-10	230	29.565	601	1237	19	241	278	499	37
AMY2.Monop01059.1	XP_007804474.1 [Endocarpon pusillum Z07020]	sid|14348|pid|10538|hfid|1401|sfid|504|gi|629670177|taxonID|1287681|EutypalataUCREL1	CYP504E	6.73e-19	274	29.562	279	781	30	273	517	776	87
AMY2.Monop07747.1	e_gw1.3.1133.1 [Sphaerobolus stellatus]	sid|70290|pid|50627|hfid|842|sfid|107|gi|498017386|taxonID|72360|Bacillusmojavensis	CYP107H	8.34e-09	132	29.545	1095	394	889	1020	217	338	12
AMY2.Monop01635.1	fgenesh1_pg.8_&#35;_209 [Pleurotus ostreatus PC9]	sid|86480|pid|63982|hfid|381|sfid|51|gi|627837805|taxonID|930090|BipolarisoryzaeATCC44560	CYP51-like	3.02e-14	217	29.493	1125	1204	34	243	280	471	19
AMY2.Monop04760.1	fgenesh1_pm.4_&#35;_5 [Sphaerobolus stellatus]	sid|47077|pid|33332|hfid|1411|sfid|505|emb|CCT74170.1|gi|517323992|taxonID|1279085|FusariumfujikuroiIMI58289	CYP505-like	3.67e-50	514	29.377	581	554	32	536	56	518	87
AMY2.Monop05623.1	CC1G_09703 [Coprinus cinereus]	sid|47079|pid|33333|hfid|1411|sfid|505|gb|EWY84311.1|gi|587661957|taxonID|909455|FusariumoxysporumFOSC3-a	CYP505-like	4.14e-45	426	29.343	685	554	63	452	146	553	57
AMY2.Monop09935.1	CC1G_09703 [Coprinus cinereus]	sid|47079|pid|33333|hfid|1411|sfid|505|gb|EWY84311.1|gi|587661957|taxonID|909455|FusariumoxysporumFOSC3-a	CYP505-like	4.14e-45	426	29.343	685	554	63	452	146	553	57
AMY2.Monop07531.1	HCBG_09081 [Histoplasma capsulatum G186AR]	sid|99192|pid|74874|hfid|381|sfid|51|gb|EEH02637.1|gi|225554338|taxonID|447093|AjellomycescapsulatusG186AR	CYP51-like	1.19e-12	198	29.293	322	1260	6	199	300	487	60
AMY2.Monop05426.1	fgenesh1_pg.8_&#35;_209 [Pleurotus ostreatus PC9]	sid|99192|pid|74874|hfid|381|sfid|51|gb|EEH02637.1|gi|225554338|taxonID|447093|AjellomycescapsulatusG186AR	CYP51-like	3.63e-23	229	29.258	1050	1260	4	225	258	480	21
AMY2.Monop01971.1	fgenesh1_pg.8_&#35;_209 [Pleurotus ostreatus PC9]	sid|99192|pid|74874|hfid|381|sfid|51|gb|EEH02637.1|gi|225554338|taxonID|447093|AjellomycescapsulatusG186AR	CYP51-like	7.32e-22	294	29.252	372	1260	18	298	272	539	76
AMY2.Monop01156.1	gm1.15053_g [Sphaerobolus stellatus]	sid|84464|pid|62278|hfid|619|sfid|78|gi|70989423|taxonID|330879|AspergillusfumigatusAf293	CYP78-like	8.22e-61	506	29.249	546	544	30	528	58	530	91
AMY2.Monop07011.1	gm1.37764_g [Sphaerobolus stellatus]	sid|13635|pid|9935|hfid|162|sfid|4|gi|488558082|taxonID|9361|Dasypusnovemcinctus	CYP4-like	6e-07	106	29.245	1582	362	1418	1523	233	334	7
AMY2.Monop02527.1	HCB02684.1 [Histoplasma capsulatum]	sid|99192|pid|74874|hfid|381|sfid|51|gb|EEH02637.1|gi|225554338|taxonID|447093|AjellomycescapsulatusG186AR	CYP51-like	3.29e-27	309	29.126	418	1260	5	300	273	547	71
AMY2.Monop03000.1	Clama_scaffold_28-0.22 [Cladonia macilenta]	sid|99192|pid|74874|hfid|381|sfid|51|gb|EEH02637.1|gi|225554338|taxonID|447093|AjellomycescapsulatusG186AR	CYP51-like	2.11e-06	220	29.091	1984	1260	92	298	341	534	10
AMY2.Monop02469.1	fgenesh1_pg.8_&#35;_209 [Pleurotus ostreatus PC9]	sid|99192|pid|74874|hfid|381|sfid|51|gb|EEH02637.1|gi|225554338|taxonID|447093|AjellomycescapsulatusG186AR	CYP51-like	1.81e-17	265	29.057	471	1260	72	322	317	537	53
AMY2.Monop02029.1	estExt_fgenesh1_kg.C_120114 [Pleurotus ostreatus PC9]	sid|99192|pid|74874|hfid|381|sfid|51|gb|EEH02637.1|gi|225554338|taxonID|447093|AjellomycescapsulatusG186AR	CYP51-like	2.34e-15	207	28.986	657	1260	392	591	279	476	30
AMY2.Monop07246.1	estExt_Genewise1Plus.C_120159 [Sistotremastrum suecicum]	sid|86485|pid|63985|hfid|381|sfid|51|gb|EMD85094.1|gi|451992614|taxonID|701091|BipolarismaydisC5	CYP51-like	1.94e-27	273	28.938	433	1217	21	283	271	536	61
AMY2.Monop07593.1	estExt_Genewise1Plus.C_500135 [Daedalea quercina]	sid|58185|pid|41188|hfid|615|sfid|78|gi|628070395|taxonID|665912|BipolarissorokinianaND90Pr	CYP78A-like	9.55e-41	360	28.889	524	540	82	433	115	459	67
AMY2.Monop04755.1	estExt_Genemark1.C_1890026 [Sphaerobolus stellatus]	sid|88770|pid|65919|hfid|259|sfid|7|gi|573892647|taxonID|7918|Lepisosteusoculatus	CYP7-like	8e-40	478	28.87	877	499	423	866	24	490	51
AMY2.Monop02431.1	Clama_scaffold_5-4.0 [Cladonia macilenta]	sid|73569|pid|53192|hfid|1003|sfid|125|gi|511269706|taxonID|31958|Amycolatopsisorientalis	CYP125-like	9.66e-16	222	28.829	609	925	379	597	297	507	36
AMY2.Monop04225.1	e_gw1.12.736.1 [Sphaerobolus stellatus]	sid|84468|pid|62280|hfid|619|sfid|78|gi|121710284|taxonID|344612|AspergillusclavatusNRRL1	CYP78-like	8.6e-65	500	28.8	564	486	57	545	1	473	87
AMY2.Monop01592.1	fgenesh1_pg.8_&#35;_209 [Pleurotus ostreatus PC9]	sid|86485|pid|63985|hfid|381|sfid|51|gb|EMD85094.1|gi|451992614|taxonID|701091|BipolarismaydisC5	CYP51-like	4.64e-13	209	28.708	543	1217	12	210	272	476	37
AMY2.Monop06740.1	estExt_fgenesh1_pm.C_170119 [Cenococcum geophilum 1.58]	sid|86485|pid|63985|hfid|381|sfid|51|gb|EMD85094.1|gi|451992614|taxonID|701091|BipolarismaydisC5	CYP51-like	4.11e-13	230	28.696	1612	1217	599	824	295	476	14
AMY2.Monop01722.1	estExt_Genewise1Plus.C_120159 [Sistotremastrum suecicum]	sid|99192|pid|74874|hfid|381|sfid|51|gb|EEH02637.1|gi|225554338|taxonID|447093|AjellomycescapsulatusG186AR	CYP51-like	4.23e-18	265	28.679	1584	1260	477	732	259	476	16
AMY2.Monop02043.1	ATEG_00556.1 [Aspergillus terreus]	sid|43702|pid|30941|hfid|757|sfid|102|gb|ENH79942.1|gi|477528157|taxonID|1213857|ColletotrichumorbiculareMAFF240422	CYP102-like	7.73e-13	279	28.674	2725	1526	2448	2708	1250	1515	10
AMY2.Monop08488.1	estExt_Genewise1Plus.C_120159 [Sistotremastrum suecicum]	sid|86483|pid|63984|hfid|381|sfid|51|gi|628209341|taxonID|930089|Bipolariszeicola26-R-13	CYP51-like	1.74e-09	157	28.662	570	1237	1	156	350	474	27
AMY2.Monop02041.1	ATEG_00556.1 [Aspergillus terreus]	sid|43702|pid|30941|hfid|757|sfid|102|gb|ENH79942.1|gi|477528157|taxonID|1213857|ColletotrichumorbiculareMAFF240422	CYP102-like	1.34e-11	234	28.632	343	1526	89	318	1292	1515	67
AMY2.Monop10185.1	XP_007804474.1 [Endocarpon pusillum Z07020]	sid|14348|pid|10538|hfid|1401|sfid|504|gi|629670177|taxonID|1287681|EutypalataUCREL1	CYP504E	1.1e-17	276	28.623	288	781	30	282	517	776	88
AMY2.Monop07842.1	gm1.29142_g [Sphaerobolus stellatus]	sid|84464|pid|62278|hfid|619|sfid|78|gi|70989423|taxonID|330879|AspergillusfumigatusAf293	CYP78-like	8.16e-61	500	28.6	548	544	30	522	60	525	90
AMY2.Monop08422.1	gm1.33094_g [Sphaerobolus stellatus]	sid|84731|pid|62497|hfid|163|sfid|4|gb|EUC57637.1|gi|576984894|taxonID|1086054|RhizoctoniasolaniAG-3Rhs1AP	CYP4-like	1.23e-67	556	28.597	545	579	9	544	42	579	98
AMY2.Monop00671.1	HCB02684.1 [Histoplasma capsulatum]	sid|99191|pid|74873|hfid|381|sfid|51|gb|EER36755.1|gi|240273233|taxonID|544712|AjellomycescapsulatusH143	CYP51-like	3.46e-06	224	28.571	863	1213	65	274	246	432	24
AMY2.Monop04938.1	fgenesh1_pg.8_&#35;_209 [Pleurotus ostreatus PC9]	sid|86485|pid|63985|hfid|381|sfid|51|gb|EMD85094.1|gi|451992614|taxonID|701091|BipolarismaydisC5	CYP51-like	7.16e-16	203	28.571	460	1217	136	328	277	476	42
AMY2.Monop09089.1	estExt_Genewise1Plus.C_4_t30471 [Coniophora puteana]	sid|93774|pid|70234|hfid|1422|sfid|512|gi|597939567|taxonID|578457|Serpulalacrymansvar.lacrymansS7.9	CYP512A-like	1.44e-32	358	28.492	336	441	3	335	37	384	99
AMY2.Monop07692.1	fgenesh1_pg.8_&#35;_209 [Pleurotus ostreatus PC9]	sid|99190|pid|74873|hfid|381|sfid|51|gb|EGC42569.1|gi|325089259|taxonID|544711|AjellomycescapsulatusH88	CYP51-like	1.41e-21	306	28.431	372	1213	6	302	220	503	80
AMY2.Monop01560.1	Clama_scaffold_5-4.0 [Cladonia macilenta]	sid|73574|pid|53194|hfid|1003|sfid|125|gi|517413015|taxonID|168697|Salinisporaarenicola	CYP125-like	5.72e-21	402	28.358	1147	942	194	581	158	535	34
AMY2.Monop06115.1	fgenesh1_pg.8_&#35;_209 [Pleurotus ostreatus PC9]	sid|99192|pid|74874|hfid|381|sfid|51|gb|EEH02637.1|gi|225554338|taxonID|447093|AjellomycescapsulatusG186AR	CYP51-like	1.18e-20	279	28.315	1100	1260	455	715	272	550	24
AMY2.Monop06825.1	fgenesh1_pg.8_&#35;_209 [Pleurotus ostreatus PC9]	sid|86483|pid|63984|hfid|381|sfid|51|gi|628209341|taxonID|930089|Bipolariszeicola26-R-13	CYP51-like	1.93e-22	272	28.309	496	1237	208	467	274	541	52
AMY2.Monop07925.1	MGYG_03812 [Microsporum gypseum]	sid|68633|pid|49262|hfid|443|sfid|53|gb|EWY82992.1|gi|587660624|taxonID|909455|FusariumoxysporumFOSC3-a	CYP53-like	3.35e-12	325	28.308	442	1159	30	351	20	332	73
AMY2.Monop05563.1	ATEG_00556.1 [Aspergillus terreus]	sid|43702|pid|30941|hfid|757|sfid|102|gb|ENH79942.1|gi|477528157|taxonID|1213857|ColletotrichumorbiculareMAFF240422	CYP102-like	2.77e-14	265	28.302	359	1526	72	328	1258	1503	72
AMY2.Monop09440.1	ATEG_00556.1 [Aspergillus terreus]	sid|43702|pid|30941|hfid|757|sfid|102|gb|ENH79942.1|gi|477528157|taxonID|1213857|ColletotrichumorbiculareMAFF240422	CYP102-like	2.49e-14	265	28.302	359	1526	72	328	1258	1503	72
AMY2.Monop02433.1	Clama_scaffold_5-4.0 [Cladonia macilenta]	sid|86481|pid|63983|hfid|381|sfid|51|gb|KEQ58462.1|gi|662500826|taxonID|1043003|AureobasidiummelanogenumCBS110374	CYP51-like	1.3e-18	361	28.255	1013	1198	67	417	268	543	35
AMY2.Monop09925.1	OAT00923.1 [Blastomyces dermatitidis ER-3]	sid|19929|pid|15005|hfid|1658|sfid|749|gi|658062391|taxonID|3750|Malusdomestica	CYP749A	4.84e-07	170	28.235	479	543	170	331	68	214	34
AMY2.Monop00392.1	Clama_scaffold_5-4.0 [Cladonia macilenta]	sid|73578|pid|53195|hfid|1003|sfid|125|gi|494087527|taxonID|208441|Amycolatopsisdecaplanina	CYP125-like	5.65e-27	497	28.169	565	925	69	550	49	507	85
AMY2.Monop01704.1	ATEG_09350.1 [Aspergillus terreus]	sid|99190|pid|74873|hfid|381|sfid|51|gb|EGC42569.1|gi|325089259|taxonID|544711|AjellomycescapsulatusH88	CYP51-like	1.33e-06	199	28.141	1520	1213	649	829	260	440	12
AMY2.Monop01341.1	fgenesh1_kg.5_&#35;_65_&#35;_isotig07274 [Wolfiporia cocos]	sid|58182|pid|41185|hfid|615|sfid|78|gi|627913839|taxonID|930090|BipolarisoryzaeATCC44560	CYP78A-like	1.88e-43	548	28.102	678	540	8	524	10	528	76
AMY2.Monop03074.1	estExt_fgenesh1_kg.C_120114 [Pleurotus ostreatus PC9]	sid|106489|pid|81460|hfid|637|sfid|81|emb|CBI33757.3|gi|296087383|taxonID|29760|Vitisvinifera	CYP81E	1.8e-16	253	28.063	647	1825	401	629	1467	1701	35
AMY2.Monop02374.1	fgenesh1_kg.38_&#35;_50_&#35;_Locus677v1rpkm303.39 [Sphaerobolus stellatus]	sid|101163|pid|76677|hfid|614|sfid|78|gi|576045054|taxonID|759272|Chaetomiumthermophilumvar.thermophilumDSM1495	CYP78A-like	2.7e-54	524	28.053	538	579	28	520	82	565	92
AMY2.Monop08579.1	MUStwsD_GLEAN_10001381 [Omphalotus olearius]	sid|12887|pid|9330|hfid|183|sfid|4|gi|347970218|taxonID|180454|Anophelesgambiaestr.PEST	CYP4-like	1.54e-32	378	28.042	410	498	1	367	112	466	90
AMY2.Monop08239.1	fgenesh1_kg.35_&#35;_94_&#35;_Locus16411v1rpkm0.70 [Galerina marginata]	sid|84734|pid|62499|hfid|163|sfid|4|gb|EUC57620.1|gi|576984877|taxonID|1086054|RhizoctoniasolaniAG-3Rhs1AP	CYP4-like	1.3e-35	514	28.016	2556	583	782	1234	61	549	18
AMY2.Monop07189.1	gm1.14996_g [Sphaerobolus stellatus]	sid|84734|pid|62499|hfid|163|sfid|4|gb|EUC57620.1|gi|576984877|taxonID|1086054|RhizoctoniasolaniAG-3Rhs1AP	CYP4-like	9.58e-62	551	27.949	558	583	27	558	61	582	95
AMY2.Monop09606.1	estExt_Genemark1.C_1890026 [Sphaerobolus stellatus]	sid|88770|pid|65919|hfid|259|sfid|7|gi|573892647|taxonID|7918|Lepisosteusoculatus	CYP7-like	7.06e-41	476	27.941	504	499	48	491	24	483	88
AMY2.Monop06661.1	estExt_Genewise1Plus.C_350107 [Sphaerobolus stellatus]	sid|4817|pid|3221|hfid|1123|sfid|158|gi|494622447|taxonID|285530|Streptomycessviceus	CYP158A	1.71e-10	179	27.933	1088	404	885	1052	214	386	15
AMY2.Monop08064.1	fgenesh1_pg.24_&#35;_34 [Phlebia brevispora HHB-7030 SS6]	sid|101339|pid|76842|hfid|1064|sfid|149|dbj|BAA92854.1|gi|7288162|taxonID|1126|Microcystisaeruginosa	CYP149A	2.69e-11	197	27.919	2293	491	9	202	5	188	8
AMY2.Monop01157.1	gm1.34753_g [Sphaerobolus stellatus]	sid|49134|pid|34603|hfid|155|sfid|4|emb|CCT62234.1|gi|517310832|taxonID|1279085|FusariumfujikuroiIMI58289	CYP4V-like	2e-21	276	27.899	287	547	34	279	61	323	86
AMY2.Monop04286.1	estExt_Genewise1Plus.C_120159 [Sistotremastrum suecicum]	sid|86481|pid|63983|hfid|381|sfid|51|gb|KEQ58462.1|gi|662500826|taxonID|1043003|AureobasidiummelanogenumCBS110374	CYP51-like	1.29e-25	298	27.852	412	1198	73	351	250	532	68
AMY2.Monop00402.1	Clama_scaffold_5-4.0 [Cladonia macilenta]	sid|73573|pid|53194|hfid|1003|sfid|125|gi|648577252|taxonID|168697|Salinisporaarenicola	CYP125-like	7.06e-28	503	27.833	628	942	129	612	45	506	77
AMY2.Monop09120.1	fgenesh1_kg.35_&#35;_94_&#35;_Locus16411v1rpkm0.70 [Galerina marginata]	sid|84734|pid|62499|hfid|163|sfid|4|gb|EUC57620.1|gi|576984877|taxonID|1086054|RhizoctoniasolaniAG-3Rhs1AP	CYP4-like	5.22e-35	514	27.821	2497	583	782	1234	61	549	18
AMY2.Monop04495.1	estExt_fgenesh1_pm.C_170119 [Cenococcum geophilum 1.58]	sid|86485|pid|63985|hfid|381|sfid|51|gb|EMD85094.1|gi|451992614|taxonID|701091|BipolarismaydisC5	CYP51-like	3.2e-08	151	27.815	424	1217	266	414	393	533	35
AMY2.Monop02206.1	estExt_Genewise1Plus.C_120159 [Sistotremastrum suecicum]	sid|99192|pid|74874|hfid|381|sfid|51|gb|EEH02637.1|gi|225554338|taxonID|447093|AjellomycescapsulatusG186AR	CYP51-like	2.53e-28	313	27.796	577	1260	176	477	272	539	52
AMY2.Monop09832.1	estExt_Genewise1Plus.C_120159 [Sistotremastrum suecicum]	sid|99192|pid|74874|hfid|381|sfid|51|gb|EEH02637.1|gi|225554338|taxonID|447093|AjellomycescapsulatusG186AR	CYP51-like	2.3e-28	313	27.796	577	1260	176	477	272	539	52
AMY2.Monop03024.1	ATEG_00556.1 [Aspergillus terreus]	sid|43702|pid|30941|hfid|757|sfid|102|gb|ENH79942.1|gi|477528157|taxonID|1213857|ColletotrichumorbiculareMAFF240422	CYP102-like	2.41e-16	263	27.757	349	1526	77	330	1266	1515	73
AMY2.Monop02051.1	ATEG_00556.1 [Aspergillus terreus]	sid|43702|pid|30941|hfid|757|sfid|102|gb|ENH79942.1|gi|477528157|taxonID|1213857|ColletotrichumorbiculareMAFF240422	CYP102-like	2.96e-11	238	27.731	1255	1526	1004	1233	1292	1515	18
AMY2.Monop05830.1	fgenesh1_pg.8_&#35;_209 [Pleurotus ostreatus PC9]	sid|99192|pid|74874|hfid|381|sfid|51|gb|EEH02637.1|gi|225554338|taxonID|447093|AjellomycescapsulatusG186AR	CYP51-like	4.22e-17	296	27.703	2233	1260	640	924	273	539	13
AMY2.Monop03730.1	estExt_fgenesh1_kg.C_120114 [Pleurotus ostreatus PC9]	sid|106489|pid|81460|hfid|637|sfid|81|emb|CBI33757.3|gi|296087383|taxonID|29760|Vitisvinifera	CYP81E	1.96e-14	278	27.698	278	1825	31	278	1437	1708	89
AMY2.Monop02458.1	fgenesh1_pg.8_&#35;_209 [Pleurotus ostreatus PC9]	sid|86485|pid|63985|hfid|381|sfid|51|gb|EMD85094.1|gi|451992614|taxonID|701091|BipolarismaydisC5	CYP51-like	4.16e-20	300	27.667	424	1217	88	373	272	536	67
AMY2.Monop00932.1	estExt_Genewise1Plus.C_120159 [Sistotremastrum suecicum]	sid|86480|pid|63982|hfid|381|sfid|51|gi|627837805|taxonID|930090|BipolarisoryzaeATCC44560	CYP51-like	5.84e-22	275	27.636	458	1204	123	382	272	536	57
AMY2.Monop06192.1	MGYG_03812 [Microsporum gypseum]	sid|68633|pid|49262|hfid|443|sfid|53|gb|EWY82992.1|gi|587660624|taxonID|909455|FusariumoxysporumFOSC3-a	CYP53-like	4.96e-22	403	27.543	449	1159	25	421	9	392	88
AMY2.Monop04431.1	estExt_fgenesh1_pm.C_50001 [Sporotrichum thermophile]	sid|19929|pid|15005|hfid|1658|sfid|749|gi|658062391|taxonID|3750|Malusdomestica	CYP749A	5.5e-08	146	27.397	1069	543	830	975	107	231	14
AMY2.Monop05786.1	estExt_Genewise1Plus.C_120159 [Sistotremastrum suecicum]	sid|86485|pid|63985|hfid|381|sfid|51|gb|EMD85094.1|gi|451992614|taxonID|701091|BipolarismaydisC5	CYP51-like	1.09e-20	318	27.358	521	1217	153	455	277	536	58
AMY2.Monop09553.1	HCBG_09081 [Histoplasma capsulatum G186AR]	sid|99192|pid|74874|hfid|381|sfid|51|gb|EEH02637.1|gi|225554338|taxonID|447093|AjellomycescapsulatusG186AR	CYP51-like	8.61e-14	340	27.353	720	1260	394	719	272	541	45
AMY2.Monop00183.1	Clame_scaffold8-4.115 [Cladonia metacorallifera]	sid|103759|pid|79014|hfid|439|sfid|53|gi|46127417|gb|ESU15311.1|gi|558865228|taxonID|229533|FusariumgraminearumPH-1	CYP53A	2.85e-18	227	27.313	1347	1096	1013	1236	216	429	17
AMY2.Monop06304.1	Clame_scaffold8-4.115 [Cladonia metacorallifera]	sid|103759|pid|79014|hfid|439|sfid|53|gi|46127417|gb|ESU15311.1|gi|558865228|taxonID|229533|FusariumgraminearumPH-1	CYP53A	9.41e-56	465	27.312	522	1096	40	489	58	485	86
AMY2.Monop03292.1	estExt_fgenesh1_pm.C_170119 [Cenococcum geophilum 1.58]	sid|86481|pid|63983|hfid|381|sfid|51|gb|KEQ58462.1|gi|662500826|taxonID|1043003|AureobasidiummelanogenumCBS110374	CYP51-like	2.76e-10	320	27.187	2006	1198	686	981	268	536	15
AMY2.Monop00268.1	Clame_scaffold8-4.115 [Cladonia metacorallifera]	sid|73568|pid|53191|hfid|1003|sfid|125|gi|494724365|taxonID|285679|Micromonosporalupini	CYP125-like	1.77e-27	530	27.17	602	926	68	583	18	501	86
AMY2.Monop09676.1	estExt_Genewise1Plus.C_120159 [Sistotremastrum suecicum]	sid|86485|pid|63985|hfid|381|sfid|51|gb|EMD85094.1|gi|451992614|taxonID|701091|BipolarismaydisC5	CYP51-like	8.01e-23	306	27.124	870	1217	346	641	198	499	34
AMY2.Monop01446.1	fgenesh1_kg.20_&#35;_67_&#35;_Locus6460v1rpkm23.60 [Sphaerobolus stellatus]	sid|86481|pid|63983|hfid|381|sfid|51|gb|KEQ58462.1|gi|662500826|taxonID|1043003|AureobasidiummelanogenumCBS110374	CYP51-like	4.87e-23	355	27.042	1075	1198	14	341	262	602	31
AMY2.Monop05757.1	Clame_scaffold8-4.115 [Cladonia metacorallifera]	sid|103759|pid|79014|hfid|439|sfid|53|gi|46127417|gb|ESU15311.1|gi|558865228|taxonID|229533|FusariumgraminearumPH-1	CYP53A	8.96e-52	455	27.033	1486	1096	43	485	62	485	30
AMY2.Monop00399.1	Clama_scaffold_5-4.0 [Cladonia macilenta]	sid|73577|pid|53194|hfid|1003|sfid|125|gi|654725445|taxonID|168697|Salinisporaarenicola	CYP125-like	5.19e-29	518	27.027	564	942	47	546	21	503	89
AMY2.Monop09255.1	estExt_fgenesh1_kg.C_120114 [Pleurotus ostreatus PC9]	sid|106489|pid|81460|hfid|637|sfid|81|emb|CBI33757.3|gi|296087383|taxonID|29760|Vitisvinifera	CYP81E	6.34e-11	237	27.004	434	1825	220	434	1490	1710	50
AMY2.Monop05877.1	estExt_Genewise1Plus.C_120159 [Sistotremastrum suecicum]	sid|86482|pid|63984|hfid|381|sfid|51|gb|EUN26126.1|gi|578488685|taxonID|930091|BipolarisvictoriaeFI3	CYP51-like	4.11e-20	267	26.966	694	1236	365	618	312	543	37
AMY2.Monop07844.1	MGYG_03812 [Microsporum gypseum]	sid|68633|pid|49262|hfid|443|sfid|53|gb|EWY82992.1|gi|587660624|taxonID|909455|FusariumoxysporumFOSC3-a	CYP53-like	6.5e-22	368	26.902	449	1159	30	379	26	384	78
AMY2.Monop07597.1	estExt_Genewise1Plus.C_500135 [Daedalea quercina]	sid|49142|pid|34611|hfid|155|sfid|4|gb|EHK17551.1|gi|358379872|taxonID|413071|TrichodermavirensGv29-8	CYP4V-like	5.63e-44	510	26.863	527	544	7	488	22	507	91
AMY2.Monop00649.1	XP_007804474.1 [Endocarpon pusillum Z07020]	sid|14348|pid|10538|hfid|1401|sfid|504|gi|629670177|taxonID|1287681|EutypalataUCREL1	CYP504E	8.96e-09	220	26.818	310	781	114	306	558	773	62
AMY2.Monop09619.1	gm1.3785_g [Ganoderma sp. 10597 SS1]	sid|57565|pid|40829|hfid|742|sfid|102|gi|518221983|taxonID|135735|Bacillusendophyticus	CYP102A	9.45e-47	638	26.803	618	1052	6	618	465	1051	99
AMY2.Monop02030.1	estExt_fgenesh1_kg.C_120114 [Pleurotus ostreatus PC9]	sid|86481|pid|63983|hfid|381|sfid|51|gb|KEQ58462.1|gi|662500826|taxonID|1043003|AureobasidiummelanogenumCBS110374	CYP51-like	1.8e-14	239	26.778	1095	1198	830	1060	268	490	21
AMY2.Monop05397.1	estExt_Genemark1.C_1890026 [Sphaerobolus stellatus]	sid|88770|pid|65919|hfid|259|sfid|7|gi|573892647|taxonID|7918|Lepisosteusoculatus	CYP7-like	1.45e-34	478	26.778	508	499	48	495	24	483	88
AMY2.Monop05152.1	estExt_fgenesh1_kg.C_120114 [Pleurotus ostreatus PC9]	sid|19929|pid|15005|hfid|1658|sfid|749|gi|658062391|taxonID|3750|Malusdomestica	CYP749A	1.64e-06	172	26.744	471	543	160	323	65	214	35
AMY2.Monop03429.1	XP_007804474.1 [Endocarpon pusillum Z07020]	sid|14348|pid|10538|hfid|1401|sfid|504|gi|629670177|taxonID|1287681|EutypalataUCREL1	CYP504E	8.29e-13	221	26.697	330	781	59	251	555	772	58
AMY2.Monop05454.1	OAT00923.1 [Blastomyces dermatitidis ER-3]	sid|99192|pid|74874|hfid|381|sfid|51|gb|EEH02637.1|gi|225554338|taxonID|447093|AjellomycescapsulatusG186AR	CYP51-like	3.08e-17	319	26.646	949	1260	329	630	273	539	32
AMY2.Monop02044.1	ATEG_00556.1 [Aspergillus terreus]	sid|43702|pid|30941|hfid|757|sfid|102|gb|ENH79942.1|gi|477528157|taxonID|1213857|ColletotrichumorbiculareMAFF240422	CYP102-like	1.31e-11	237	26.582	352	1526	109	338	1292	1515	65
AMY2.Monop10197.1	fgenesh1_pg.8_&#35;_209 [Pleurotus ostreatus PC9]	sid|99192|pid|74874|hfid|381|sfid|51|gb|EEH02637.1|gi|225554338|taxonID|447093|AjellomycescapsulatusG186AR	CYP51-like	8.2e-15	286	26.573	668	1260	6	274	271	536	40
AMY2.Monop03245.1	XP_007804474.1 [Endocarpon pusillum Z07020]	sid|14348|pid|10538|hfid|1401|sfid|504|gi|629670177|taxonID|1287681|EutypalataUCREL1	CYP504E	1.1e-08	241	26.556	259	781	49	258	545	776	81
AMY2.Monop07327.1	e_gw1.3.1372.1 [Sphaerobolus stellatus]	sid|81111|pid|59508|hfid|188|sfid|5|gb|ETI20298.1|gi|565930990|taxonID|1279043|CladophialophoracarrioniiCBS160.54	CYP5A-like	2.98e-38	456	26.535	544	570	65	493	89	515	79
AMY2.Monop03369.1	OAT00923.1 [Blastomyces dermatitidis ER-3]	sid|99192|pid|74874|hfid|381|sfid|51|gb|EEH02637.1|gi|225554338|taxonID|447093|AjellomycescapsulatusG186AR	CYP51-like	7.37e-24	343	26.531	401	1260	53	382	272	573	82
AMY2.Monop02032.1	estExt_fgenesh1_kg.C_120114 [Pleurotus ostreatus PC9]	sid|106489|pid|81460|hfid|637|sfid|81|emb|CBI33757.3|gi|296087383|taxonID|29760|Vitisvinifera	CYP81E	1.58e-10	230	26.522	720	1825	426	639	1418	1629	30
AMY2.Monop04924.1	fgenesh1_kg.00062_&#35;_27_&#35;_Locus884v1rpkm208.44 [Piloderma croceum F 1598]	sid|70237|pid|50584|hfid|661|sfid|83|gi|396499779|taxonID|985895|LeptosphaeriamaculansJN3	CYP83-like	1.8e-45	533	26.454	516	539	23	513	17	520	95
AMY2.Monop08853.1	estExt_Genemark1.C_1890026 [Sphaerobolus stellatus]	sid|20878|pid|15761|hfid|254|sfid|7|gi|524988473|taxonID|59894|Ficedulaalbicollis	CYP7A	2.81e-37	484	26.446	509	513	55	503	33	507	88
AMY2.Monop05322.1	gm1.10786_g [Sphaerobolus stellatus]	sid|84731|pid|62497|hfid|163|sfid|4|gb|EUC57637.1|gi|576984894|taxonID|1086054|RhizoctoniasolaniAG-3Rhs1AP	CYP4-like	2.58e-29	314	26.433	450	579	171	446	268	579	61
AMY2.Monop05193.1	XP_007602139.1 [Colletotrichum fioriniae PJ7]	sid|14348|pid|10538|hfid|1401|sfid|504|gi|629670177|taxonID|1287681|EutypalataUCREL1	CYP504E	9.77e-09	235	26.383	259	781	43	255	546	773	82
AMY2.Monop02258.1	HCB02684.1 [Histoplasma capsulatum]	sid|99192|pid|74874|hfid|381|sfid|51|gb|EEH02637.1|gi|225554338|taxonID|447093|AjellomycescapsulatusG186AR	CYP51-like	7.59e-10	236	26.271	402	1260	27	257	279	476	57
AMY2.Monop01147.1	Clame_scaffold8-4.115 [Cladonia metacorallifera]	sid|103759|pid|79014|hfid|439|sfid|53|gi|46127417|gb|ESU15311.1|gi|558865228|taxonID|229533|FusariumgraminearumPH-1	CYP53A	5.18e-35	404	26.238	529	1096	44	423	65	429	72
AMY2.Monop05194.1	XP_007602139.1 [Colletotrichum fioriniae PJ7]	sid|14348|pid|10538|hfid|1401|sfid|504|gi|629670177|taxonID|1287681|EutypalataUCREL1	CYP504E	1.37e-09	263	26.236	254	781	22	250	523	773	90
AMY2.Monop02033.1	ATEG_00556.1 [Aspergillus terreus]	sid|43702|pid|30941|hfid|757|sfid|102|gb|ENH79942.1|gi|477528157|taxonID|1213857|ColletotrichumorbiculareMAFF240422	CYP102-like	5.52e-15	241	26.141	334	1526	88	320	1292	1522	70
AMY2.Monop08915.1	XP_007804474.1 [Endocarpon pusillum Z07020]	sid|14348|pid|10538|hfid|1401|sfid|504|gi|629670177|taxonID|1287681|EutypalataUCREL1	CYP504E	2.06e-08	241	26.141	262	781	49	261	545	776	81
AMY2.Monop05409.1	estExt_Genewise1Plus.C_120032 [Ceriporiopsis subvermispora]	sid|57580|pid|40839|hfid|742|sfid|102|gi|489315595|taxonID|1423|Bacillussubtilis	CYP102A	1.53e-45	614	26.059	619	1061	17	619	489	1059	97
AMY2.Monop04001.1	FGSG_00127T0 [Fusarium graminearum]	sid|48606|pid|34413|hfid|971|sfid|116|gi|493151381|taxonID|68895|Cupriavidusbasilensis	CYP116B	6.46e-08	231	25.974	678	782	441	664	470	674	33
AMY2.Monop04765.1	MGYG_03812 [Microsporum gypseum]	sid|68633|pid|49262|hfid|443|sfid|53|gb|EWY82992.1|gi|587660624|taxonID|909455|FusariumoxysporumFOSC3-a	CYP53-like	3.55e-07	312	25.962	434	1159	90	395	86	381	71
AMY2.Monop05183.1	XP_007602139.1 [Colletotrichum fioriniae PJ7]	sid|14348|pid|10538|hfid|1401|sfid|504|gi|629670177|taxonID|1287681|EutypalataUCREL1	CYP504E	3.88e-08	259	25.869	277	781	43	273	523	773	83
AMY2.Monop06842.1	HCBG_09081 [Histoplasma capsulatum G186AR]	sid|86485|pid|63985|hfid|381|sfid|51|gb|EMD85094.1|gi|451992614|taxonID|701091|BipolarismaydisC5	CYP51-like	3.73e-19	299	25.753	1472	1217	535	816	267	546	19
AMY2.Monop06757.1	Clama_scaffold_5-4.0 [Cladonia macilenta]	sid|73574|pid|53194|hfid|1003|sfid|125|gi|517413015|taxonID|168697|Salinisporaarenicola	CYP125-like	5.02e-19	536	25.746	553	942	18	536	3	508	94
AMY2.Monop06241.1	MGYG_03812 [Microsporum gypseum]	sid|68633|pid|49262|hfid|443|sfid|53|gb|EWY82992.1|gi|587660624|taxonID|909455|FusariumoxysporumFOSC3-a	CYP53-like	1.15e-16	350	25.714	532	1159	49	395	33	368	65
AMY2.Monop03031.1	Genemark.6490_g [Ceriporiopsis subvermispora]	sid|43702|pid|30941|hfid|757|sfid|102|gb|ENH79942.1|gi|477528157|taxonID|1213857|ColletotrichumorbiculareMAFF240422	CYP102-like	8.18e-17	273	25.641	625	1526	351	616	1262	1523	43
AMY2.Monop06968.1	XP_007602139.1 [Colletotrichum fioriniae PJ7]	sid|14348|pid|10538|hfid|1401|sfid|504|gi|629670177|taxonID|1287681|EutypalataUCREL1	CYP504E	4.26e-09	203	25.616	374	781	109	287	564	757	48
AMY2.Monop00181.1	XP_007602139.1 [Colletotrichum fioriniae PJ7]	sid|14348|pid|10538|hfid|1401|sfid|504|gi|629670177|taxonID|1287681|EutypalataUCREL1	CYP504E	2.18e-08	231	25.541	256	781	53	250	544	773	77
AMY2.Monop03874.1	MGYG_03812 [Microsporum gypseum]	sid|68633|pid|49262|hfid|443|sfid|53|gb|EWY82992.1|gi|587660624|taxonID|909455|FusariumoxysporumFOSC3-a	CYP53-like	2.42e-10	322	25.466	413	1159	64	380	23	337	77
AMY2.Monop02933.1	fgenesh1_pg.8_&#35;_209 [Pleurotus ostreatus PC9]	sid|106489|pid|81460|hfid|637|sfid|81|emb|CBI33757.3|gi|296087383|taxonID|29760|Vitisvinifera	CYP81E	9.94e-18	295	25.424	545	1825	9	269	1417	1705	48
AMY2.Monop05516.1	Endpu_scaffold13-5.290 [Endocarpon pusillum R61883]	sid|14348|pid|10538|hfid|1401|sfid|504|gi|629670177|taxonID|1287681|EutypalataUCREL1	CYP504E	8.09e-07	257	25.292	282	781	27	261	523	773	83
AMY2.Monop09385.1	Endpu_scaffold13-5.290 [Endocarpon pusillum R61883]	sid|14348|pid|10538|hfid|1401|sfid|504|gi|629670177|taxonID|1287681|EutypalataUCREL1	CYP504E	8.09e-07	257	25.292	282	781	27	261	523	773	83
AMY2.Monop05944.1	estExt_Genewise1Plus.C_120159 [Sistotremastrum suecicum]	sid|99191|pid|74873|hfid|381|sfid|51|gb|EER36755.1|gi|240273233|taxonID|544712|AjellomycescapsulatusH143	CYP51-like	6.16e-10	352	25.284	1770	1213	1037	1371	217	497	19
AMY2.Monop05264.1	Clama_scaffold_5-4.0 [Cladonia macilenta]	sid|73579|pid|53196|hfid|1003|sfid|125|gi|491297531|taxonID|36819|Amycolatopsisazurea	CYP125-like	1.32e-13	380	25.263	574	925	197	565	157	511	64
AMY2.Monop02346.1	Endpu_scaffold13-5.290 [Endocarpon pusillum R61883]	sid|14348|pid|10538|hfid|1401|sfid|504|gi|629670177|taxonID|1287681|EutypalataUCREL1	CYP504E	4.96e-08	266	25.188	305	781	65	302	527	773	78
AMY2.Monop01545.1	fgenesh1_pg.8_&#35;_209 [Pleurotus ostreatus PC9]	sid|86481|pid|63983|hfid|381|sfid|51|gb|KEQ58462.1|gi|662500826|taxonID|1043003|AureobasidiummelanogenumCBS110374	CYP51-like	8.48e-13	294	25.17	665	1198	2	271	256	530	41
AMY2.Monop05388.1	estExt_Genemark1.C_1890026 [Sphaerobolus stellatus]	sid|20854|pid|15745|hfid|254|sfid|7|gi|564261402|taxonID|8496|Alligatormississippiensis	CYP7A	3.94e-43	514	25.097	518	512	26	511	5	506	94
AMY2.Monop03960.1	XP_007804474.1 [Endocarpon pusillum Z07020]	sid|14348|pid|10538|hfid|1401|sfid|504|gi|629670177|taxonID|1287681|EutypalataUCREL1	CYP504E	1.4e-08	228	25	258	781	58	252	555	773	76
AMY2.Monop06562.1	Clama_scaffold_5-4.0 [Cladonia macilenta]	sid|73578|pid|53195|hfid|1003|sfid|125|gi|494087527|taxonID|208441|Amycolatopsisdecaplanina	CYP125-like	5.57e-21	460	25	579	925	63	508	39	461	77
AMY2.Monop06566.1	Clama_scaffold_5-4.0 [Cladonia macilenta]	sid|73578|pid|53195|hfid|1003|sfid|125|gi|494087527|taxonID|208441|Amycolatopsisdecaplanina	CYP125-like	5.57e-21	460	25	579	925	63	508	39	461	77
AMY2.Monop08522.1	fgenesh1_pg.8_&#35;_209 [Pleurotus ostreatus PC9]	sid|99191|pid|74873|hfid|381|sfid|51|gb|EER36755.1|gi|240273233|taxonID|544712|AjellomycescapsulatusH143	CYP51-like	8.09e-12	241	24.896	1889	1213	1156	1388	232	456	12
AMY2.Monop03920.1	Clame_scaffold8-4.115 [Cladonia metacorallifera]	sid|103759|pid|79014|hfid|439|sfid|53|gi|46127417|gb|ESU15311.1|gi|558865228|taxonID|229533|FusariumgraminearumPH-1	CYP53A	2.84e-12	221	24.887	971	1096	138	358	160	372	23
AMY2.Monop05192.1	XP_007602139.1 [Colletotrichum fioriniae PJ7]	sid|14348|pid|10538|hfid|1401|sfid|504|gi|629670177|taxonID|1287681|EutypalataUCREL1	CYP504E	1.28e-08	290	24.828	268	781	5	264	490	773	97
AMY2.Monop05276.1	Clame_scaffold8-4.115 [Cladonia metacorallifera]	sid|73578|pid|53195|hfid|1003|sfid|125|gi|494087527|taxonID|208441|Amycolatopsisdecaplanina	CYP125-like	2.2e-14	537	24.767	579	925	53	579	32	525	91
AMY2.Monop04162.1	MGYG_03812 [Microsporum gypseum]	sid|68633|pid|49262|hfid|443|sfid|53|gb|EWY82992.1|gi|587660624|taxonID|909455|FusariumoxysporumFOSC3-a	CYP53-like	7.98e-14	259	24.71	480	1159	140	398	128	380	54
AMY2.Monop07470.1	Clame_scaffold8-4.115 [Cladonia metacorallifera]	sid|103759|pid|79014|hfid|439|sfid|53|gi|46127417|gb|ESU15311.1|gi|558865228|taxonID|229533|FusariumgraminearumPH-1	CYP53A	2.06e-25	482	24.689	502	1096	35	488	68	516	90
AMY2.Monop02036.1	ATEG_00556.1 [Aspergillus terreus]	sid|43702|pid|30941|hfid|757|sfid|102|gb|ENH79942.1|gi|477528157|taxonID|1213857|ColletotrichumorbiculareMAFF240422	CYP102-like	1.01e-08	239	24.686	335	1526	88	318	1292	1515	69
AMY2.Monop06074.1	FGSG_02458T0 [Fusarium graminearum]	sid|70530|pid|50825|hfid|553|sfid|71|gi|302892481|taxonID|660122|NectriahaematococcampVI77-13-4	CYP71D-like	2.11e-10	292	24.658	345	676	37	323	420	673	83
AMY2.Monop05819.1	estExt_fgenesh1_kg.C_120114 [Pleurotus ostreatus PC9]	sid|106489|pid|81460|hfid|637|sfid|81|emb|CBI33757.3|gi|296087383|taxonID|29760|Vitisvinifera	CYP81E	7.5e-07	211	24.645	504	1825	244	440	1438	1629	39
AMY2.Monop05256.1	MUStwsD_GLEAN_10001381 [Omphalotus olearius]	sid|63608|pid|45264|hfid|201|sfid|6|gb|EZA50778.1|gi|607356238|taxonID|443821|Cerapachysbiroi	CYP6A-like	1.7e-26	391	24.552	557	520	155	515	112	489	65
AMY2.Monop06581.1	Clame_scaffold8-4.115 [Cladonia metacorallifera]	sid|103759|pid|79014|hfid|439|sfid|53|gi|46127417|gb|ESU15311.1|gi|558865228|taxonID|229533|FusariumgraminearumPH-1	CYP53A	2.2e-17	513	24.366	487	1096	2	479	13	483	98
AMY2.Monop08055.1	Clame_scaffold8-4.115 [Cladonia metacorallifera]	sid|73579|pid|53196|hfid|1003|sfid|125|gi|491297531|taxonID|36819|Amycolatopsisazurea	CYP125-like	1.64e-16	555	24.324	650	925	115	648	45	516	82
AMY2.Monop08577.1	fgenesh1_pg.34_&#35;_20 [Sphaerobolus stellatus]	sid|81984|pid|60213|hfid|258|sfid|7|gi|432912017|taxonID|8090|Oryziaslatipes	CYP7-like	3.53e-31	467	23.983	530	491	73	508	30	467	82
AMY2.Monop10159.1	Clame_scaffold8-4.115 [Cladonia metacorallifera]	sid|103759|pid|79014|hfid|439|sfid|53|gi|46127417|gb|ESU15311.1|gi|558865228|taxonID|229533|FusariumgraminearumPH-1	CYP53A	1.46e-27	476	23.95	508	1096	31	494	70	516	91
AMY2.Monop05186.1	XP_007602139.1 [Colletotrichum fioriniae PJ7]	sid|14348|pid|10538|hfid|1401|sfid|504|gi|629670177|taxonID|1287681|EutypalataUCREL1	CYP504E	3.92e-08	255	23.922	268	781	37	264	523	773	85
AMY2.Monop08608.1	e_gw1.64.20.1 [Sphaerobolus stellatus]	sid|77457|pid|56462|hfid|250|sfid|6|gb|ENH77444.1|gi|477525559|taxonID|1213857|ColletotrichumorbiculareMAFF240422	CYP6-like	6.8e-34	533	23.827	924	558	400	919	91	553	56
AMY2.Monop05265.1	Clama_scaffold_5-4.0 [Cladonia macilenta]	sid|73569|pid|53192|hfid|1003|sfid|125|gi|511269706|taxonID|31958|Amycolatopsisorientalis	CYP125-like	2.04e-17	522	23.755	562	925	48	562	42	525	92
AMY2.Monop04546.1	OAT00923.1 [Blastomyces dermatitidis ER-3]	sid|86482|pid|63984|hfid|381|sfid|51|gb|EUN26126.1|gi|578488685|taxonID|930091|BipolarisvictoriaeFI3	CYP51-like	3.48e-06	257	23.735	415	1236	57	300	268	468	59
AMY2.Monop09475.1	OAT00923.1 [Blastomyces dermatitidis ER-3]	sid|86483|pid|63984|hfid|381|sfid|51|gi|628209341|taxonID|930089|Bipolariszeicola26-R-13	CYP51-like	4.19e-06	257	23.735	401	1237	57	300	268	468	61
AMY2.Monop04544.1	Clame_scaffold8-4.115 [Cladonia metacorallifera]	sid|103759|pid|79014|hfid|439|sfid|53|gi|46127417|gb|ESU15311.1|gi|558865228|taxonID|229533|FusariumgraminearumPH-1	CYP53A	2.99e-26	448	23.661	524	1096	47	484	70	489	84
AMY2.Monop04694.1	XP_007602139.1 [Colletotrichum fioriniae PJ7]	sid|14348|pid|10538|hfid|1401|sfid|504|gi|629670177|taxonID|1287681|EutypalataUCREL1	CYP504E	7.92e-07	250	23.6	288	781	27	259	523	765	81
AMY2.Monop07473.1	g16550.t1 [Armillaria mellea DSM 3731]	sid|103759|pid|79014|hfid|439|sfid|53|gi|46127417|gb|ESU15311.1|gi|558865228|taxonID|229533|FusariumgraminearumPH-1	CYP53A	1.62e-27	446	23.543	1636	1096	41	460	70	487	26
AMY2.Monop08381.1	EEA27467.1 [Penicillium marneffei]	sid|17385|pid|12810|hfid|1590|sfid|706|gb|EXB54433.1|gi|587864834|taxonID|981085|Morusnotabilis	CYP706A	3.73e-09	290	23.448	504	817	148	414	536	805	53
AMY2.Monop04359.1	OAT00923.1 [Blastomyces dermatitidis ER-3]	sid|99192|pid|74874|hfid|381|sfid|51|gb|EEH02637.1|gi|225554338|taxonID|447093|AjellomycescapsulatusG186AR	CYP51-like	1.83e-17	350	23.429	804	1260	9	357	256	546	43
AMY2.Monop07497.1	MGYG_03812 [Microsporum gypseum]	sid|68633|pid|49262|hfid|443|sfid|53|gb|EWY82992.1|gi|587660624|taxonID|909455|FusariumoxysporumFOSC3-a	CYP53-like	1.24e-06	227	23.348	419	1159	117	340	125	349	53
AMY2.Monop05722.1	Clame_scaffold8-4.115 [Cladonia metacorallifera]	sid|103759|pid|79014|hfid|439|sfid|53|gi|46127417|gb|ESU15311.1|gi|558865228|taxonID|229533|FusariumgraminearumPH-1	CYP53A	9.98e-28	467	23.34	509	1096	18	477	73	478	90
AMY2.Monop01378.1	Clame_scaffold8-4.115 [Cladonia metacorallifera]	sid|103759|pid|79014|hfid|439|sfid|53|gi|46127417|gb|ESU15311.1|gi|558865228|taxonID|229533|FusariumgraminearumPH-1	CYP53A	2.16e-12	326	23.313	508	1096	45	367	77	389	64
AMY2.Monop09597.1	estExt_Genemark1.C_1890026 [Sphaerobolus stellatus]	sid|20854|pid|15745|hfid|254|sfid|7|gi|564261402|taxonID|8496|Alligatormississippiensis	CYP7A	2.58e-36	550	23.273	554	512	26	547	5	506	94
AMY2.Monop05261.1	Clame_scaffold8-4.115 [Cladonia metacorallifera]	sid|73569|pid|53192|hfid|1003|sfid|125|gi|511269706|taxonID|31958|Amycolatopsisorientalis	CYP125-like	2.29e-17	516	23.256	591	925	77	582	47	511	86
AMY2.Monop06970.1	Endpu_scaffold13-5.290 [Endocarpon pusillum R61883]	sid|14348|pid|10538|hfid|1401|sfid|504|gi|629670177|taxonID|1287681|EutypalataUCREL1	CYP504E	4.49e-09	250	23.2	312	781	74	301	530	773	73
AMY2.Monop03771.1	Clame_scaffold8-4.115 [Cladonia metacorallifera]	sid|103759|pid|79014|hfid|439|sfid|53|gi|46127417|gb|ESU15311.1|gi|558865228|taxonID|229533|FusariumgraminearumPH-1	CYP53A	2.98e-16	317	23.028	1732	1096	27	327	71	368	17
AMY2.Monop00348.1	XP_007602139.1 [Colletotrichum fioriniae PJ7]	sid|14348|pid|10538|hfid|1401|sfid|504|gi|629670177|taxonID|1287681|EutypalataUCREL1	CYP504E	2.52e-07	265	23.019	270	781	33	266	523	773	87
AMY2.Monop05081.1	Clama_scaffold_5-4.0 [Cladonia macilenta]	sid|73569|pid|53192|hfid|1003|sfid|125|gi|511269706|taxonID|31958|Amycolatopsisorientalis	CYP125-like	1.92e-13	517	22.631	576	925	65	575	38	499	89
AMY2.Monop05258.1	Clama_scaffold_5-4.0 [Cladonia macilenta]	sid|73578|pid|53195|hfid|1003|sfid|125|gi|494087527|taxonID|208441|Amycolatopsisdecaplanina	CYP125-like	3.14e-14	509	22.2	584	925	76	574	47	510	85
AMY2.Monop04516.1	Clame_scaffold8-4.115 [Cladonia metacorallifera]	sid|103759|pid|79014|hfid|439|sfid|53|gi|46127417|gb|ESU15311.1|gi|558865228|taxonID|229533|FusariumgraminearumPH-1	CYP53A	4.91e-18	473	22.199	912	1096	40	502	70	500	51
AMY2.Monop08369.1	Clame_scaffold8-4.115 [Cladonia metacorallifera]	sid|103759|pid|79014|hfid|439|sfid|53|gi|46127417|gb|ESU15311.1|gi|558865228|taxonID|229533|FusariumgraminearumPH-1	CYP53A	5.93e-22	470	21.915	546	1096	45	508	64	489	85
AMY2.Monop03366.1	Clame_scaffold8-4.115 [Cladonia metacorallifera]	sid|103759|pid|79014|hfid|439|sfid|53|gi|46127417|gb|ESU15311.1|gi|558865228|taxonID|229533|FusariumgraminearumPH-1	CYP53A	1.65e-25	470	21.702	760	1096	16	478	41	478	61
AMY2.Monop04067.1	Clame_scaffold8-4.115 [Cladonia metacorallifera]	sid|103759|pid|79014|hfid|439|sfid|53|gi|46127417|gb|ESU15311.1|gi|558865228|taxonID|229533|FusariumgraminearumPH-1	CYP53A	2.21e-13	344	21.221	834	1096	476	816	149	473	41
AMY2.Monop06193.1	MGYG_03812 [Microsporum gypseum]	sid|68633|pid|49262|hfid|443|sfid|53|gb|EWY82992.1|gi|587660624|taxonID|909455|FusariumoxysporumFOSC3-a	CYP53-like	5.92e-08	385	20.779	450	1159	42	422	23	392	85
AMY2.Monop06289.1	Clame_scaffold8-4.115 [Cladonia metacorallifera]	sid|103759|pid|79014|hfid|439|sfid|53|gi|46127417|gb|ESU15311.1|gi|558865228|taxonID|229533|FusariumgraminearumPH-1	CYP53A	1.7e-11	291	19.588	387	1096	103	387	67	334	74
AMY2.Monop07830.1	Clame_scaffold8-4.115 [Cladonia metacorallifera]	sid|103759|pid|79014|hfid|439|sfid|53|gi|46127417|gb|ESU15311.1|gi|558865228|taxonID|229533|FusariumgraminearumPH-1	CYP53A	1.81e-07	325	18.462	511	1096	118	426	93	394	60

## Sheet: Table S8
Table S8. Carbohydrate-active enzyme annotation results（Monop）.
	AA	CBM	CE	GH	GT	PL	Total
P. ostreatus	141	37	31	233	65	29	536
C. cinerea	133	21	55	195	74	20	498
S. commune	92	17	39	253	72	19	492
A. subglabra	142	24	74	384	68	31	723
A. bisporus	103	16	32	182	56	12	401
L. edodes	72	15	25	198	66	9	385
P. eryngii	117	21	29	231	69	35	502
V. volvacea	135	33	35	233	68	30	534
M. importuna	74	6	23	166	66	24	359
P. rubrovalvatus	82	7	20	162	77	12	360
P. echinovolvatus	100	6	25	199	90	13	433
D. indusiata	135	126	161	319	151	18	910
S. crispa	34	3	12	128	59	6	242
L. deliciosus	95	7	15	127	83	8	335
T. matsutake	68	7	15	140	71	9	310
L. bicolor	47	6	18	149	67	9	296
S. citrinum	52	1	13	103	61	5	235
S. luteus	56	3	14	133	65	6	277
	AA1	AA2	AA3	AA4	AA5	AA6	AA7	AA8	AA9	AA11	AA12	AA14	AA16	CBM1	CBM5	CBM13	CBM20	CBM21	CBM35	CBM42	CBM46	CBM52	CBM63	CBM67	CBM91	CE1	CE2	CE3	CE4	CE5	CE8	CE9	CE12	CE14	CE15	CE16	CE17	GH1	GH2	GH3	GH5	GH6	GH7	GH9	GH10	GH11	GH12	GH13	GH15
P. ostreatus	11	10	43	1	16	2	24	1	29	0	1	2	1	3	0	13	3	2	0	0	0	0	0	14	2	3	1	0	10	0	2	2	2	0	1	9	1	2	3	13	20	3	13	1	4	2	2	11	3
C. cinerea	17	4	36	0	6	3	18	4	34	0	7	4	0	1	0	12	3	4	0	0	0	0	0	0	1	5	1	3	16	6	0	1	1	0	16	5	1	2	2	7	26	5	6	1	7	6	1	10	3
S. commune	6	2	25	2	2	4	13	3	22	8	0	3	2	0	0	10	1	3	0	0	0	0	1	0	2	11	0	0	7	2	2	2	2	1	2	9	1	3	4	12	16	1	2	1	5	1	1	15	3
A. subglabra	11	21	45	1	8	4	14	1	20	0	4	10	3	7	0	4	4	3	0	4	0	0	0	0	2	6	1	3	11	3	3	2	2	0	5	30	8	1	7	12	39	2	6	0	4	3	1	9	2
A. bisporus	13	5	40	2	9	4	14	1	11	0	1	2	1	3	1	8	1	2	0	0	0	0	0	0	1	2	0	0	8	5	2	2	2	0	1	9	1	1	2	7	19	1	1	1	2	2	2	8	2
L. edodes	13	9	20	0	4	2	12	1	9	0	0	2	0	0	0	0	5	3	0	0	0	0	0	6	1	2	0	1	5	0	3	1	1	0	1	7	4	2	2	9	18	0	3	1	1	2	4	16	5
P. eryngii	11	9	35	1	14	2	10	1	30	0	1	2	1	2	0	9	3	2	0	0	0	0	0	4	1	3	1	0	10	0	2	2	2	0	1	7	1	3	3	12	20	3	14	1	4	2	2	11	4
V. volvacea	11	11	33	4	5	2	26	1	33	0	3	3	3	13	2	5	4	3	0	0	0	0	0	2	4	5	1	3	10	1	3	2	1	0	1	7	1	3	3	11	24	5	13	1	18	0	2	13	0
M. importuna	6	1	11	0	1	1	16	3	23	7	1	3	1	0	0	0	0	1	2	0	1	1	0	0	1	0	0	1	8	6	1	0	3	0	0	4	0	3	4	12	16	3	2	0	3	0	1	7	2
P. rubrovalvatus	11	7	28	1	5	3	16	2	7	0	1	1	0	0	0	2	0	1	0	0	0	0	0	4	0	2	1	0	3	0	2	1	0	0	1	6	4	1	2	10	18	1	3	0	3	2	2	7	2
P. echinovolvatus	16	9	32	1	7	4	17	3	8	0	2	1	0	0	0	1	2	1	0	0	0	0	0	0	2	2	1	0	4	0	2	0	0	0	1	10	5	2	2	12	22	1	4	0	4	4	2	6	2
S. crispa	5	2	12	0	3	1	6	0	2	0	0	3	0	0	0	0	1	2	0	0	0	0	0	0	0	1	1	0	3	0	0	2	0	0	0	4	1	2	3	7	15	0	0	0	1	0	2	7	2
L. deliciosus	18	4	23	0	10	1	37	0	1	0	0	1	0	0	0	0	4	3	0	0	0	0	0	0	0	1	0	0	10	0	0	2	0	0	0	1	1	0	1	7	9	0	0	1	0	0	0	11	3
T. matsutake	16	2	19	1	5	1	19	0	2	0	0	3	0	0	0	2	1	2	0	0	0	2	0	0	0	1	0	0	5	0	1	2	0	0	0	5	1	2	3	6	14	0	2	1	0	0	1	8	2
L. bicolor	14	2	9	0	7	2	7	0	3	0	0	3	0	0	0	3	1	2	0	0	0	0	0	0	0	1	0	0	9	1	3	0	0	0	0	3	1	0	2	2	18	0	0	1	0	0	3	9	2
S. citrinum	11	1	10	0	7	3	12	0	3	0	0	5	0	0	0	0	1	0	0	0	0	0	0	0	0	1	0	0	5	0	0	2	0	0	0	4	1	2	1	3	10	0	0	1	0	0	1	6	2
S. luteus	18	1	18	2	4	2	7	0	2	0	0	2	0	0	0	0	1	2	0	0	0	0	0	0	0	1	0	0	4	0	2	2	0	0	0	4	1	1	3	9	18	0	0	1	0	0	2	8	2
[truncated: 107 more columns]

## Sheet: Table S9
Table S9. Statistics of antiSMASH database annotation（Monop）.
local	Cluster	Type	Start gene	End gene	Gene number
Chr1	Cluster1	terpene	AMY2.Monop00027	AMY2.Monop00035	9
Chr1	Cluster2	terpene	AMY2.Monop00036	AMY2.Monop00043	8
Chr1	Cluster3	TIPKS	AMY2.Monop00167	AMY2.Monop00177	11
Chr1	Cluster4	terpene	AMY2.Monop00350	AMY2.Monop00357	8
Chr2	Cluster5	terpene	AMY2.Monop01217	AMY2.Monop01222	6
Chr2	Cluster6	terpene	AMY2.Monop01275	AMY2.Monop01285	11
Chr2	Cluster7	terpene	AMY2.Monop01336	AMY2.Monop01342	7
Chr2	Cluster8	terpene	AMY2.Monop01934	AMY2.Monop01944	11
Chr3	Cluster9	terpene	AMY2.Monop02837	AMY2.Monop02843	7
Chr4	Cluster10	indole	AMY2.Monop02984	AMY2.Monop02989	6
Chr4	Cluster11	terpene	AMY2.Monop03597	AMY2.Monop03605	9
Chr4	Cluster12	terpene	AMY2.Monop03649	AMY2.Monop03654	6
Chr4	Cluster13	Siderophore	AMY2.Monop03704	AMY2.Monop03706	3
Chr5	Cluster14	terpene	AMY2.Monop03801	AMY2.Monop03806	6
Chr5	Cluster15	terpene	AMY2.Monop03899	AMY2.Monop03904	6
Chr5	Cluster16	terpene	AMY2.Monop04485	AMY2.Monop04493	9
Chr5	Cluster17	terpene	AMY2.Monop04606	AMY2.Monop04615	10
Chr5	Cluster18	terpene	AMY2.Monop04647	AMY2.Monop04651	5
Chr6	Cluster19	terpene	AMY2.Monop04706	AMY2.Monop04720	15
Chr6	Cluster20	terpene	AMY2.Monop04815	AMY2.Monop04820	6
Chr6	Cluster21	terpene	AMY2.Monop05067	AMY2.Monop05073	7
Chr7	Cluster22	terpene	AMY2.Monop06123	AMY2.Monop06134	12
Chr8	Cluster23	NRPS	AMY2.Monop06345	AMY2.Monop06359	15
Chr8	Cluster24	NRPS	AMY2.Monop06465	AMY2.Monop06475	11
Chr8	Cluster25	terpene	AMY2.Monop06533	AMY2.Monop06544	12
Chr9	Cluster26	terpene	AMY2.Monop07194	AMY2.Monop07197	4
Chr9	Cluster27	terpene	AMY2.Monop07239	AMY2.Monop07247	9
Chr9	Cluster28	terpene	AMY2.Monop07592	AMY2.Monop07599	8
Chr9	Cluster29	NRPS	AMY2.Monop07718	AMY2.Monop07728	11
Chr10	Cluster30	Siderophore	AMY2.Monop07938	AMY2.Monop07942	5
Chr10	Cluster31	terpene	AMY2.Monop07999	AMY2.Monop08010	12
Chr10	Cluster32	T1PKS	AMY2.Monop08053	AMY2.Monop08072	20
Chr11	Cluster33	terpene	AMY2.Monop08451	AMY2.Monop08458	8
Chr11	Cluster34	terpene	AMY2.Monop08800	AMY2.Monop08805	6
Contig13	Cluster35	NRPS	AMY2.Monop08965	AMY2.Monop08977	13
Contig15	Cluster36	NRPS	AMY2.Monop09175	AMY2.Monop09185	11
Contig15	Cluster37	terpene	AMY2.Monop09244	AMY2.Monop09257	14
Contig16	Cluster38	terpene	AMY2.Monop09302	AMY2.Monop09312	11
Contig17	Cluster39	terpene	AMY2.Monop09373	AMY2.Monop09377	5
Contig20	Cluster40	terpene	AMY2.Monop09509	AMY2.Monop09518	10
Contig30	Cluster41	terpene	AMY2.Monop09831	AMY2.Monop09845	15
Contig35	Cluster42	terpene	AMY2.Monop10002	AMY2.Monop10009	8
Total	42				386

## Sheet: Table S10
Table S10. Putative genes involved in terpenoid backbone biosynthesis（Monop）.
Terpenoid backbone biosynthesis (mao00900)
KO term	EC No.	Name	Description	Gene
K00626	[EC:2.3.1.9]	E2.3.1.9, atoB	acetyl-CoA C-acetyltransferase	AMY2.Hap103160.1
				AMY2.Hap104197.1
K01641	[EC:2.3.3.10]	E2.3.3.10	hydroxymethylglutaryl-CoA synthase	AMY2.Hap107828.1
K00938	[EC:2.7.4.2]	E2.7.4.2, mvaK2	phosphomevalonate kinase	AMY2.Hap106362.1
				AMY2.Hap108938.1
K00787	[EC:2.5.1.1 2.5.1.10]	FDPS	farnesyl diphosphate synthase	AMY2.Hap102576.1
K05955	[EC:2.5.1.58 2.5.1.59]	FNTA	protein farnesyltransferase/geranylgeranyltransferase type-1 subunit alpha	AMY2.Hap102569.1
				AMY2.Hap100094.1
K00804	[EC:2.5.1.1 2.5.1.10 2.5.1.29]	GGPS1	geranylgeranyl diphosphate synthase, type III	AMY2.Hap103376.1
K05355	[EC:2.5.1.82 2.5.1.83]	hexPS, COQ1	hexaprenyl-diphosphate synthase	AMY2.Hap101635.1
K00021	[EC:1.1.1.34]	HMGCR	hydroxymethylglutaryl-CoA reductase (NADPH)	AMY2.Hap107351.1
K01823	[EC:5.3.3.2]	idi, IDI	isopentenyl-diphosphate Delta-isomerase	AMY2.Hap104923.1
				AMY2.Hap107280.1
K01597	[EC:4.1.1.33]	MVD, mvaD	diphosphomevalonate decarboxylase	AMY2.Hap106588.1
K19177	[EC:2.5.1.87]	NUS1	dehydrodolichyl diphosphate syntase complex subunit NUS1	AMY2.Hap102999.1
K05906	[EC:1.8.3.5 1.8.3.6]	PCYOX1, FCLY	prenylcysteine oxidase / farnesylcysteine lyase	AMY2.Hap108365.1
K08658	[EC:3.4.22.-]	RCE1, FACE2	prenyl protein peptidase	AMY2.Hap102776.1
K06013	[EC:3.4.24.84]	STE24	STE24 endopeptidase	AMY2.Hap100236.1
Sesquiterpenoid and triterpenoid biosynthesis (map00909)
KO term	EC No.	Name	Description	Gene
K00511	[EC:1.14.14.17]	SQLE, ERG1	SQLE, ERG1; squalene monooxygenase	AMY2.Monop00485.1
K00801	[EC:2.5.1.21]	FDFT1	FDFT1; farnesyl-diphosphate farnesyltransferase	AMY2.Monop05820.1
				AMY2.Monop05821.1
				AMY2.Monop07195.1
Diterpenoid biosynthesis (map00904)
KO term	EC No.	Name	Description	Gene
K21292	[EC:1.14.14.86]	CYP503;	ent-kaurene oxidase	AMY2.Monop09038.1
Ubiquinone and other terpenoid-quinone biosynthesis (map00130)
KO term	EC No.(6)	Name	Description	Gene
K06134	[EC:1.14.99.60]	COQ7	3-demethoxyubiquinol 3-hydroxylase	AMY2.Monop00923.1
K06127	[EC:2.1.1.201]	COQ5	2-methoxy-6-polyprenyl-1,4-benzoquinol methylase	AMY2.Monop01784.1
K03809	[EC:1.6.5.2]	wrbA	NAD(P)H dehydrogenase (quinone)	AMY2.Monop04114.1
K00838	[EC:2.6.1.57 2.6.1.39 2.6.1.27 2.6.1.5]	ARO8	aromatic amino acid aminotransferase I / 2-aminoadipate transaminase	AMY2.Monop06197.1
K06126	[EC:1.14.13.-]	COQ6	ubiquinone biosynthesis monooxygenase Coq6	AMY2.Monop07342.1
K03809	[EC:1.6.5.2]	wrbA	NAD(P)H dehydrogenase (quinone)	AMY2.Monop08243.1
K03809	[EC:1.6.5.2]	wrbA	NAD(P)H dehydrogenase (quinone)	AMY2.Monop08335.1
K03809	[EC:1.6.5.2]	wrbA	NAD(P)H dehydrogenase (quinone)	AMY2.Monop09124.1

[truncated: 3 more sheets: Table S11, Table s12, Table S13]
